# Supplementary material for: Cip2a/miR-301a feedback loop promotes cell proliferation and invasion of triple-negative breast cancer
Source: J Cancer. 2019 Oct 15;10(24):5964–74. doi: 10.7150/jca.35704 (PMC6856592; doi:10.7150/jca.35704)
Supplement: Supplementary file 1 — Supplementary tables. [file jcav10p5964s1.xlsx]

## Sheet: Slide lists
	Sample	Sample_Group	Chip_Barcode	Chip_Label
	A7799_(miRNA-4_0).CEL	CON（BT549/shCon）	@52100900960665033017426063049482	A7799_(miRNA-4_0)
	A7800_(miRNA-4_0).CEL	Cip2a（BT549/shCip2a）	@52100900960662033017426063049250	A7800_(miRNA-4_0)

## Sheet: Normalized_Data
Probe	CON	Cip2a	Fold Change				Annotation
ProbeSet	A7800	A7799	LogFC	Fold Change	Absolute FC	Regulation	GeneChip Array	Species Scientific Name	Annotation Date	Sequence Type	Sequence Source	Transcript ID(Array Design)	Alignments	Sequence Length	Sequence	Probe Set Name	Accession	Genome Context	Clustered miRNAs within 10kb	Target Genes
20530363	0.493078	0.493078	0	1	1	-	miRNA-4_0	Carica papaya	May 13, 2014	miRNA	miRBase	cpa-miR167a	---	21	UGAAGCUGCCAGCAUGAUCUA	MIMAT0031801_st	MIMAT0031801	---	---	---
20501058	0.747135	0.747135	0	1	1	-	miRNA-4_0	Oryza sativa	May 13, 2014	miRNA	miRBase	osa-miR160c-5p	Chr8:1707574-1707594 (+)	21	UGCCUGGCUCCCUGUAUGCCA	MIMAT0000630_st	MIMAT0000630	---	---	---
20525578	0.460502	0.294535	0.165967	1.12192	1.12192	up	miRNA-4_0	Homo sapiens	May 13, 2014	miRNA	miRBase	hsa-miR-6808-3p	chr1:1275030-1275050 (-)	21	GUGUGACCACCGUUCCUGCAG	MIMAT0027517_st	MIMAT0027517	ENST00000378888 // sense // intron // 9 /// ENST00000378891 // sense // intron // 9 /// OTTHUMT00000008487 // sense // intron // 9 /// OTTHUMT00000008490 // sense // intron // 9	---	---
20511293	0.98823	0.774503	0.213727	1.15968	1.15968	up	miRNA-4_0	Canis familiaris	May 13, 2014	miRNA	miRBase	cfa-miR-346	chr4:34073388-34073410 (-)	23	UGUCUGCCCGCAUGCCUGCCUCU	MIMAT0009898_st	MIMAT0009898	---	---	---
20507765	1.72108	1.72108	0	1	1	-	miRNA-4_0	Oikopleura dioica	May 13, 2014	miRNA	miRBase	odi-miR-1485	---	24	AAGGUAAAGCUGGCUACAUAACGU	MIMAT0006038_st	MIMAT0006038	---	---	---
20510504	0.386214	0.59994	-0.213726	-1.15968	1.15968	down	miRNA-4_0	Drosophila yakuba	May 13, 2014	miRNA	miRBase	dya-miR-13a	3R:15188639-15188660 (+)	22	UAUCACAGCCAUUUUGAUGAGU	MIMAT0009093_st	MIMAT0009093	---	dya-mir-13b-1 // 3R:15188737-15188804 (+) /// dya-mir-13a // 3R:15188592-15188666 (+) /// dya-mir-2c // 3R:15188361-15188462 (+)	---
20514227	1.19159	0.49931	0.69228	1.61584	1.61584	up	miRNA-4_0	Sus scrofa	May 13, 2014	miRNA	miRBase	ssc-miR-206	chr7:52426494-52426515 (+)	22	UGGAAUGUAAGGAAGUGUGUGA	MIMAT0013864_st	MIMAT0013864	---	ssc-mir-206 // chr7:52426445-52426524 (+) /// ssc-mir-133b // chr7:52430290-52430369 (+)	---
20507948	0.821973	0.608246	0.213727	1.15968	1.15968	up	miRNA-4_0	Monodelphis domestica	May 13, 2014	miRNA	miRBase	mdo-miR-1541	chr4:400891450-400891471 (-)	22	UGGUGUGCUCGUUUGGAUGUGG	MIMAT0006140_st	MIMAT0006140	---	mdo-mir-1541 // chr4:400891414-400891481 (-) /// mdo-mir-1643a // chr4:400890413-400890471 (-) /// mdo-mir-7302 // chr4:400890546-400890607 (-) /// mdo-mir-1643b // chr4:400890701-400890759 (-) /// mdo-mir-7303 // chr4:400890972-400891034 (-) /// mdo-mir-7304 // chr4:400891596-400891650 (-) /// mdo-mir-7305 // chr4:400892027-400892085 (-)	---
20506402	0.377519	0.574147	-0.196628	-1.14602	1.14602	down	miRNA-4_0	Physcomitrella patens	May 13, 2014	miRNA	miRBase	ppt-miR1075	scaffold_5:1647228-1647248 (+)	21	UGUUUCAGUCAUGGUUUCUAC	MIMAT0005205_st	MIMAT0005205	---	---	---
20516728	0.319797	0.485764	-0.165967	-1.12192	1.12192	down	miRNA-4_0	Pongo pygmaeus	May 13, 2014	miRNA	miRBase	ppy-miR-618	12:81464294-81464316 (-)	23	AAACUCUACUUGUCCUUCUGAGU	MIMAT0016060_st	MIMAT0016060	---	---	---
20536897	0.632127	0.798093	-0.165966	-1.12192	1.12192	down	miRNA-4_0	Homo sapiens	May 13, 2014	stem-loop	miRBase	hsa-mir-4671	chr1:234442213-234442285 (+)	73	UAUUUUAAGACCGAAGACUGUGCGCUAAUCUCUUAGCACUGAAGAUUAGUGCAUAGUCUUUGGUCUCAAAAUA	MI0017302_st	MI0017302	ENST00000366617 // sense // intron // 2 /// ENST00000366618 // sense // intron // 3 /// OTTHUMT00000092579 // sense // intron // 3 /// OTTHUMT00000128322 // sense // intron // 2	---	---
20521577	0.813813	0.813813	0	1	1	-	miRNA-4_0	Anolis carolinensis	May 13, 2014	miRNA	miRBase	aca-miR-5438	GL344200.1:5543-5563 (-)	21	UAUACGGACAUCUUAUGAAGC	MIMAT0022060_st	MIMAT0022060	---	---	---
20511504	0.507859	0.24718	0.260679	1.19804	1.19804	up	miRNA-4_0	Tribolium castaneum	May 13, 2014	miRNA	miRBase	tca-miR-965-3p	chrLG5:10174292-10174313 (+)	22	UAAGCGUAUAGCUUUUCCCCUU	MIMAT0010095_st	MIMAT0010095	---	---	---
20509866	0.88839	0.54183	0.34656	1.27153	1.27153	up	miRNA-4_0	Drosophila ananassae	May 13, 2014	miRNA	miRBase	dan-miR-314	scaffold_13337:6019585-6019605 (+)	21	UAUUCGAGCCAAUAAGUUCGG	MIMAT0008465_st	MIMAT0008465	---	---	---
20520634	0.368969	0.582697	-0.213728	-1.15968	1.15968	down	miRNA-4_0	Brachypodium distachyon	May 13, 2014	miRNA	miRBase	bdi-miR319b-3p	chr2:45992401-45992421 (-)	21	UUGGACUGAAGGGUGCUCCCU	MIMAT0020761_st	MIMAT0020761	---	---	---
20523200	0.484528	0.698255	-0.213727	-1.15968	1.15968	down	miRNA-4_0	Cricetulus griseus	May 13, 2014	miRNA	miRBase	cgr-miR-3072-3p	---	22	UGCCCCCUCCAGGAAGCCUUCU	MIMAT0023893_st	MIMAT0023893	---	---	---
20527893	0.608246	0.821973	-0.213727	-1.15968	1.15968	down	miRNA-4_0	Manihot esculenta	May 13, 2014	miRNA	miRBase	mes-miR167g	scaffold10563:253654-253674 (+)	21	UGAAGCUGCCAGCAUGAUCUU	MIMAT0029207_st	MIMAT0029207	---	---	---
20522901	0.56613	0.385536	0.180594	1.13335	1.13335	up	miRNA-4_0	Nicotiana tabacum	May 13, 2014	miRNA	miRBase	nta-miR482b-3p	---	22	UCUUGCCAAUGCCAUCCAUUCC	MIMAT0023605_st	MIMAT0023605	---	---	---
20529369	0.40278	0.40278	0	1	1	-	miRNA-4_0	Panagrellus redivivus	May 13, 2014	miRNA	miRBase	prd-miR-7939e-5p	KB455481.1:161575-161597 (+)	23	UAUGGGCCCUUAAACCAUUCAUG	MIMAT0030652_st	MIMAT0030652	---	prd-mir-7939f // KB455481.1:162134-162194 (+) /// prd-mir-7939e // KB455481.1:161575-161634 (+)	---
20515507	10.1439	10.3787	-0.2348	-1.17674	1.17674	down	miRNA-4_0	Ovis aries	May 13, 2014	miRNA	miRBase	oar-miR-181a	chr12:75863471-75863493 (-)	23	AACAUUCAACGCUGUCGGUGAGU	MIMAT0014973_st	MIMAT0014973	---	---	---
20510970	0.582697	0.582697	0	1	1	-	miRNA-4_0	Lottia gigantea	May 13, 2014	miRNA	miRBase	lgi-miR-279	sca_70:133228-133249 (-)	22	UGACUAGAUCCACACUCAUCCA	MIMAT0009593_st	MIMAT0009593	---	---	---
20525622	0.287222	0.287222	0	1	1	-	miRNA-4_0	Homo sapiens	May 13, 2014	miRNA	miRBase	hsa-miR-6830-3p	chr5:131553542-131553564 (-)	23	UGUCUUUCUUCUCUCCCUUGCAG	MIMAT0027561_st	MIMAT0027561	ENST00000166534 // sense // intron // 3 /// ENST00000360568 // sense // intron // 2 /// ENST00000379086 // sense // intron // 3 /// ENST00000379100 // sense // intron // 2 /// ENST00000379104 // sense // intron // 2 /// ENST00000395164 // sense // intron // 2 /// ENST00000401867 // sense // intron // 3 /// ENST00000416053 // sense // intron // 2 /// ENST00000417528 // sense // intron // 3 /// ENS…	---	---
20529269	0.511916	0.243122	0.268794	1.2048	1.2048	up	miRNA-4_0	Panagrellus redivivus	May 13, 2014	miRNA	miRBase	prd-miR-7873b-5p	KB455208.1:122994-123015 (+)	22	CAGCGAUCGGCUUGAGCUUACU	MIMAT0030552_st	MIMAT0030552	---	prd-mir-7873a // KB455208.1:122682-122739 (+) /// prd-mir-7873b // KB455208.1:122994-123052 (+) /// prd-mir-7908 // KB455208.1:122837-122898 (+)	---
20512852	0.54183	0.345201	0.196629	1.14602	1.14602	up	miRNA-4_0	Drosophila simulans	May 13, 2014	miRNA	miRBase	dsi-miR-193-3p	3L:20903392-20903413 (+)	22	UACUGGCCUACUAAGUCCCAAC	MIMAT0012452_st	MIMAT0012452	---	---	---
20519618	0.294535	0.460502	-0.165967	-1.12192	1.12192	down	miRNA-4_0	Homo sapiens	May 13, 2014	miRNA	miRBase	hsa-miR-4755-5p	chr20:32636934-32636955 (+)	22	UUUCCCUUCAGAGCCUGGCUUU	MIMAT0019895_st	MIMAT0019895	ENST00000246194 // sense // intron // 2 /// ENST00000333552 // sense // intron // 2 /// ENST00000375114 // sense // intron // 2 /// ENST00000413297 // sense // intron // 3 /// ENST00000442805 // sense // intron // 2 /// ENST00000448364 // sense // intron // 2 /// OTTHUMT00000078752 // sense // intron // 2 /// OTTHUMT00000078753 // sense // intron // 2 /// OTTHUMT00000078754 // sense // intron // …	---	---
20508043	4.14635	4.31745	-0.1711	-1.12592	1.12592	down	miRNA-4_0	Gallus gallus	May 13, 2014	miRNA	miRBase	gga-miR-1611	chr10:14127561-14127582 (+)	22	GGAGGGCUUGCAGGCGGUGUGC	MIMAT0007477_st	MIMAT0007477	ENSGALT00000011260 // sense // intron // 3	---	---
20519208	0.582697	0.368969	0.213728	1.15968	1.15968	up	miRNA-4_0	Petromyzon marinus	May 13, 2014	miRNA	miRBase	pma-miR-181b-3p	GL477358.1:3148-3168 (+)	21	CCAGGGAGCACUGAAUGCACA	MIMAT0019489_st	MIMAT0019489	---	---	---
20532679	1.96333	2.15995	-0.19662	-1.14601	1.14601	down	miRNA-4_0	Homo sapiens	May 13, 2014	scaRna	snoRNABase	ACA45	chr15:83424697-83424823 (+)	127	CTGGAGACTAAGAAAATAGAGTCCTTGAAATCAAGCTGACTCTGCTTTTAGCCTCCTAAATGAAAAGGTAGATAGAACAGGTCTTGTTTGCAAAATAAATTCAAGACCTACTTATCTACCAACAGCA	ACA45_x_st	ACA45	---	---	---
20518394	1.16474	0.68619	0.47855	1.39334	1.39334	up	miRNA-4_0	Tribolium castaneum	May 13, 2014	miRNA	miRBase	tca-miR-3892-3p	chrLG5:19019721-19019746 (+)	26	AAGUGUGGUUAAUUCACAUUGGGGGC	MIMAT0018885_st	MIMAT0018885	---	---	---
20527031	0.458978	0.706415	-0.247437	-1.1871	1.1871	down	miRNA-4_0	Macaca mulatta	May 13, 2014	miRNA	miRBase	mml-miR-7207-3p	X:123112350-123112369 (-)	20	CUCUGUAUUUUAAAGGAUGC	MIMAT0028381_st	MIMAT0028381	ENSMMUT00000010622 // sense // intron // 3	---	---
20521788	0.394375	1.03585	-0.641475	-1.55992	1.55992	down	miRNA-4_0	Rehmannia glutinosa	May 13, 2014	miRNA	miRBase	rgl-miR5574	---	21	UUUAAUCAGAAUCUAAAAGCA	MIMAT0022999_st	MIMAT0022999	---	---	---
20501183	4.2017	3.37569	0.82601	1.77278	1.77278	up	miRNA-4_0	Homo sapiens	May 13, 2014	miRNA	miRBase	hsa-miR-30e-3p	chr1:41220085-41220106 (+)	22	CUUUCAGUCGGAUGUUUACAGC	MIMAT0000693_st	MIMAT0000693	ENST00000308733 // sense // intron // 4 /// ENST00000372651 // sense // intron // 5 /// ENST00000372652 // sense // intron // 5 /// ENST00000372653 // sense // intron // 10 /// ENST00000372654 // sense // intron // 6 /// ENST00000372669 // sense // intron // 5 /// ENST00000414185 // sense // intron // 1 /// ENST00000416859 // sense // intron // 3 /// ENST00000424419 // sense // intron // 2 /// EN…	hsa-mir-30c-1 // chr1:41222956-41223044 (+) /// hsa-mir-30e // chr1:41220027-41220118 (+)	MTI // --- // RBBP7 /// microcosm // ENST00000005386 // NP_078880.1 /// microcosm // ENST00000014930 // HEBP1 /// microcosm // ENST00000016913 // MS4A12 /// microcosm // ENST00000045065 // PARP3 /// microcosm // ENST00000055335 // PPP1R3F /// microcosm // ENST00000084795 // RPL18 /// microcosm // ENST00000159060 // NOX3 /// microcosm // ENST00000167586 // KRT14 /// microcosm // ENST00000170564 //…
20508078	0.591391	0.591391	0	1	1	-	miRNA-4_0	Gallus gallus	May 13, 2014	miRNA	miRBase	gga-miR-1638	chr5:56020300-56020319 (+)	20	GUAGUUUGUGUUGUUUGUUU	MIMAT0007511_st	MIMAT0007511	ENSGALT00000004057 // antisense // intron // 6	---	---
20514032	1.2021	0.75726	0.44484	1.36116	1.36116	up	miRNA-4_0	Equus caballus	May 13, 2014	miRNA	miRBase	eca-miR-323-5p	chr24:42898319-42898340 (+)	22	AGGUGGUCCGUGGCGCGUUCGC	MIMAT0013131_st	MIMAT0013131	---	eca-mir-1193 // chr24:42902577-42902697 (+) /// eca-mir-1197 // chr24:42898113-42898232 (+) /// eca-mir-299 // chr24:42896363-42896425 (+) /// eca-mir-323 // chr24:42898304-42898389 (+) /// eca-mir-329 // chr24:42899352-42899449 (+) /// eca-mir-379 // chr24:42894643-42894709 (+) /// eca-mir-380 // chr24:42897592-42897652 (+) /// eca-mir-411 // chr24:42895895-42895976 (+) /// eca-mir-494 // chr24:…	---
20512055	0.369359	0.616796	-0.247437	-1.1871	1.1871	down	miRNA-4_0	Caenorhabditis remanei	May 13, 2014	miRNA	miRBase	crm-miR-81-5p	Crem_Contig15:1757327-1757347 (-)	21	CGGUUUUCACCUUGAUCUGAG	MIMAT0011569_st	MIMAT0011569	---	crm-mir-82 // Crem_Contig15:1754400-1754491 (+) /// crm-mir-81 // Crem_Contig15:1757270-1757363 (-)	---
20510506	8.8182	8.89448	-0.07628	-1.0543	1.0543	down	miRNA-4_0	Drosophila yakuba	May 13, 2014	miRNA	miRBase	dya-miR-210	X:16646379-16646399 (+)	21	UUGUGCGUGUGACAGCGGCUA	MIMAT0009095_st	MIMAT0009095	---	---	---
20515871	0.368969	0.368969	0	1	1	-	miRNA-4_0	Bombyx mori	May 13, 2014	miRNA	miRBase	bmo-miR-3398	nscaf2767:4018089-4018111 (-)	23	UGCAGAUCAGACUAUAUGUAAAC	MIMAT0015602_st	MIMAT0015602	---	---	---
20534940	2.31773	2.31773	0	1	1	-	miRNA-4_0	Rattus norvegicus	May 13, 2014	stem-loop	miRBase	rno-mir-28	11:78139669-78139754 (-)	86	GGUCCCUACCCGCAAGGAGCUCACAGUCUAUUGAGUUCCUUUUCUGAUUCUCCCACUAGAUUGUGAGCUCCUGGAGGGCAGGCACU	MI0000861_st	MI0000861	ENSRNOT00000035049 // antisense // intron // 24	---	---
20515293	0.707093	0.526499	0.180594	1.13335	1.13335	up	miRNA-4_0	Acyrthosiphon pisum	May 13, 2014	miRNA	miRBase	api-miR-2a	GL349742.1:368400-368423 (+)	24	UAUCACAGCCAGCUUUGAUGAGCG	MIMAT0014727_st	MIMAT0014727	---	api-mir-13a // GL349742.1:367742-367802 (+) /// api-mir-2a // GL349742.1:368362-368423 (+) /// api-mir-2b // GL349742.1:368487-368567 (+) /// api-mir-2c // GL349742.1:367625-367689 (+) /// api-mir-71 // GL349742.1:367510-367571 (+)	---
20506099	1.85919	1.85919	0	1	1	-	miRNA-4_0	Drosophila melanogaster	May 13, 2014	miRNA	miRBase	dme-miR-972-5p	X:19445204-19445224 (+)	21	UAAAUAUUUUUUUUGUAUAAA	MIMAT0020869_st	MIMAT0020869	---	dme-mir-972 // X:19445185-19445275 (+) /// dme-mir-973 // X:19445561-19445661 (+) /// dme-mir-974 // X:19445711-19445811 (+) /// dme-mir-975 // X:19452786-19452876 (+) /// dme-mir-976 // X:19452928-19453024 (+) /// dme-mir-977 // X:19453055-19453153 (+) /// dme-mir-2499 // X:19451041-19451136 (+) /// dme-mir-4966 // X:19452403-19452529 (+)	---
20534391	0.582697	0.813813	-0.231116	-1.17374	1.17374	down	miRNA-4_0	Homo sapiens	May 13, 2014	stem-loop	miRBase	hsa-mir-100	chr11:122022937-122023016 (-)	80	CCUGUUGCCACAAACCCGUAGAUCCGAACUUGUGGUAUUAGUCCGCACAAGCUUGUAUCUAUAGGUAUGUGUCUGUUAGG	MI0000102_st	MI0000102	---	hsa-let-7a-2 // chr11:122017230-122017301 (-) /// hsa-mir-100 // chr11:122022937-122023016 (-)	---
20510145	0.493078	0.689705	-0.196627	-1.14602	1.14602	down	miRNA-4_0	Drosophila persimilis	May 13, 2014	miRNA	miRBase	dpe-miR-iab-4-3p	scaffold_0:11526613-11526636 (+)	24	CGGUAUACCUUCAGUAUACGUAAC	MIMAT0008741_st	MIMAT0008741	---	---	---
20536851	0.845449	0.845449	0	1	1	-	miRNA-4_0	Mus musculus	May 13, 2014	stem-loop	miRBase	mmu-mir-3473b	chr10:41670739-41670793 (+)	55	CUGAGCCAUCUCUCCAGCCCAAGAUUAGGUUUUAAGGGCUGGAGAGAUGGCUCAG	MI0016997_st	MI0016997	ENSMUST00000019955 // antisense // intron // 1 /// ENSMUST00000099932 // antisense // intron // 1	---	---
20532812	0.845449	1.11391	-0.268461	-1.20452	1.20452	down	miRNA-4_0	Homo sapiens	May 13, 2014	snoRNA	Ensembl	ENSG00000200693	chr14:64118015-64118217 (-)	203	AAGACCATATTTTCAGGGATCATTTCTATAGTTCATTCATTACTAGAGAAGTTTCTCTGAACATGCAGGGCACCGCAAACCATGAGGAAGAGGCACAGCATTCTCTTCTGAGCCTGAAGCCAGCTCTTCTTGCTTCACTGCCATTTGCCCTTCATGATCATTCTCTTCCTGCAGGAGAGTAAGAAAGGATGCAGTCTGAGTGG	ENSG00000200693_st	ENSG00000200693	---	---	---
20533574	0.475833	0.813813	-0.33798	-1.26399	1.26399	down	miRNA-4_0	Homo sapiens	May 13, 2014	snoRNA	Ensembl	ENSG00000238869	chr13:103374152-103374255 (+)	104	ATCCTTTTGTGGTTCATACATGTGGTGATTGGGTTTTCACACTCACATGTGAGATGTGCCTCCCTCCAACCTTGTTATGATGTCAGCACATTACCCATCTGACA	ENSG00000238869_st	ENSG00000238869	---	---	---
20512820	0.518482	0.71511	-0.196628	-1.14602	1.14602	down	miRNA-4_0	Drosophila pseudoobscura	May 13, 2014	miRNA	miRBase	dps-miR-2575-5p	2:14879931-14879951 (+)	21	UUUGUUACUGAUGGUGCUGUC	MIMAT0012420_st	MIMAT0012420	---	---	---
20517911	0.813813	0.582697	0.231116	1.17374	1.17374	up	miRNA-4_0	Homo sapiens	May 13, 2014	miRNA	miRBase	hsa-miR-3659	chr1:38554961-38554981 (+)	21	UGAGUGUUGUCUACGAGGGCA	MIMAT0018080_st	MIMAT0018080	ENST00000428151 // sense // intron // 1 /// ENST00000432922 // sense // intron // 1 /// OTTHUMT00000001200 // sense // intron // 1 /// OTTHUMT00000001201 // sense // intron // 1	---	---
20518566	0.747135	0.747135	0	1	1	-	miRNA-4_0	Glycine max	May 13, 2014	miRNA	miRBase	gma-miR4388	chr10:45933245-45933268 (-)	24	AAUCUUAGGGACCAAAUUGACAGC	MIMAT0018300_st	MIMAT0018300	---	---	---
20504724	0.780003	0.40278	0.377223	1.29884	1.29884	up	miRNA-4_0	Mus musculus	May 13, 2014	miRNA	miRBase	mmu-miR-700-5p	chr4:135416601-135416622 (-)	22	UAAGGCUCCUUCCUGUGCUUGC	MIMAT0017256_st	MIMAT0017256	ENSMUST00000030606 // sense // exon // 5 /// ENSMUST00000132654 // sense // intron // 3 /// OTTMUST00000022473 // sense // exon // 5 /// OTTMUST00000070708 // sense // intron // 3	---	---
20528911	0.71511	0.928836	-0.213726	-1.15968	1.15968	down	miRNA-4_0	Brachypodium distachyon	May 13, 2014	miRNA	miRBase	bdi-miR7730-5p	chr2:50020064-50020087 (-)	24	AGAACAGCCACGGUUGAAAGUUAU	MIMAT0030194_st	MIMAT0030194	---	---	---
20515717	3.51115	4.08324	-0.57209	-1.48668	1.48668	down	miRNA-4_0	Bombyx mori	May 13, 2014	miRNA	miRBase	bmo-miR-3261	nscaf3031:1511548-1511571 (+)	24	UAGAAUUUAAGGAUAAGGUAGGGU	MIMAT0015445_st	MIMAT0015445	---	---	---
20509050	6.76786	7.66758	-0.89972	-1.8657	1.8657	down	miRNA-4_0	Canis familiaris	May 13, 2014	miRNA	miRBase	cfa-miR-224	chrX:119925392-119925413 (-)	22	CAAGUCACUAGUGGUUCCGUUU	MIMAT0006744_st	MIMAT0006744	ENSCAFT00000030414 // sense // intron // 6	cfa-mir-224 // chrX:119925345-119925413 (-) /// cfa-mir-452 // chrX:119926379-119926463 (-)	---
20503684	10.8581	10.6812	0.1769	1.13045	1.13045	up	miRNA-4_0	Saguinus labiatus	May 13, 2014	miRNA	miRBase	sla-miR-19b	---	23	UGUGCAAAUCCAUGCAAAACUGA	MIMAT0002712_st	MIMAT0002712	---	---	---
20504792	12.2579	12.1872	0.0707	1.05023	1.05023	up	miRNA-4_0	Bos taurus	May 13, 2014	miRNA	miRBase	bta-miR-20a	chr12:66227012-66227034 (+)	23	UAAAGUGCUUAUAGUGCAGGUAG	MIMAT0003527_st	MIMAT0003527	---	bta-mir-18a // chr12:66226697-66226767 (+) /// bta-mir-20a // chr12:66227005-66227075 (+) /// bta-mir-17 // chr12:66226554-66226637 (+) /// bta-mir-19a // chr12:66226836-66226917 (+) /// bta-mir-19b // chr12:66227133-66227219 (+) /// bta-mir-92a-1 // chr12:66227255-66227332 (+)	microcosm // ENSBTAT00000000003 // Q3SZX1_BOVIN /// microcosm // ENSBTAT00000000015 // LOC532871 /// microcosm // ENSBTAT00000000025 // Q5MA78_BOVIN /// microcosm // ENSBTAT00000000043 // SIRT7_BOVIN /// microcosm // ENSBTAT00000000103 // LOC539392 /// microcosm // ENSBTAT00000000106 // LOC512180 /// microcosm // ENSBTAT00000000201 // LOC540766 /// microcosm // ENSBTAT00000000273 // LOC534612 ///…
20523859	0.475833	0.475833	0	1	1	-	miRNA-4_0	Cynara cardunculus	May 13, 2014	miRNA	miRBase	cca-miR6105a	---	24	ACGAAAACAUGUUGGUCUCACGUG	MIMAT0024538_st	MIMAT0024538	---	---	---
20508776	0.616796	0.616796	0	1	1	-	miRNA-4_0	Macaca mulatta	May 13, 2014	miRNA	miRBase	mml-miR-640	19:19098587-19098607 (+)	21	AUGAUCCAGGAACCUGCCUCU	MIMAT0006482_st	MIMAT0006482	---	---	---
20511429	0.475833	0.475833	0	1	1	-	miRNA-4_0	Medicago truncatula	May 13, 2014	miRNA	miRBase	mtr-miR1510b-3p	chr5:18612487-18612507 (+)	21	ACAUGGUCGGUAUCCCUGGAA	MIMAT0010029_st	MIMAT0010029	---	mtr-MIR1510b // chr5:18612353-18612588 (+) /// mtr-MIR1510a // chr5:18616293-18616456 (+) /// mtr-MIR2592j // chr5:18620902-18621150 (+)	---
20514977	0.287222	0.664445	-0.377223	-1.29884	1.29884	down	miRNA-4_0	Taeniopygia guttata	May 13, 2014	miRNA	miRBase	tgu-miR-2971	chr12:2419516-2419538 (-)	23	UAAAGCCUGUAGGAUUGGGUCGU	MIMAT0014481_st	MIMAT0014481	ENSTGUT00000004339 // sense // intron // 16	---	---
20520614	0.493078	0.26196	0.231118	1.17374	1.17374	up	miRNA-4_0	Brachypodium distachyon	May 13, 2014	miRNA	miRBase	bdi-miR395h-5p	chr5:25455889-25455909 (+)	21	GUUCCCUGCAAGCACUUCACG	MIMAT0027092_st	MIMAT0027092	---	bdi-MIR395c // chr5:25455997-25456122 (+) /// bdi-MIR395e // chr5:25455195-25455344 (+) /// bdi-MIR395f // chr5:25455426-25455521 (+) /// bdi-MIR395g // chr5:25455723-25455811 (+) /// bdi-MIR395h // chr5:25455882-25455957 (+) /// bdi-MIR395j // chr5:25456151-25456238 (+) /// bdi-MIR395k // chr5:25456290-25456375 (+) /// bdi-MIR395l // chr5:25456562-25456657 (+) /// bdi-MIR395n // chr5:25457116-25…	---
20518022	0.204238	0.204238	0	1	1	-	miRNA-4_0	Apis mellifera	May 13, 2014	miRNA	miRBase	ame-miR-3756	GroupUn.95:2720-2741 (-)	22	CUGAUUUCUUUCAUAAGGAGGA	MIMAT0018527_st	MIMAT0018527	---	---	---
20507116	0.353394	0.880197	-0.526803	-1.44073	1.44073	down	miRNA-4_0	Ornithorhynchus anatinus	May 13, 2014	miRNA	miRBase	oan-miR-490-5p	10:8756560-8756579 (+)	20	CCAUGGAUCUCCAGGUGGGU	MIMAT0006810_st	MIMAT0006810	---	---	---
20502678	0.591391	0.394763	0.196628	1.14602	1.14602	up	miRNA-4_0	Danio rerio	May 13, 2014	miRNA	miRBase	dre-miR-27c-5p	3:13208977-13208998 (+) /// 3:13304551-13304572 (-)	22	CUUAACCCACUUGUGAACAAUG	MIMAT0003401_st	MIMAT0003401	---	dre-mir-27c-2 // 3:13304503-13304590 (-) /// dre-mir-23a-4 // 3:13304718-13304815 (-) /// dre-mir-24-5 // 3:13298295-13298376 (-)	microcosm // ENSDART00000000130 // nitr1m /// microcosm // ENSDART00000000536 // zgc:136667 /// microcosm // ENSDART00000000620 // graspl /// microcosm // ENSDART00000000804 // slc8a1b /// microcosm // ENSDART00000000877 // opn1mw3 /// microcosm // ENSDART00000001159 // zgc:92425 /// microcosm // ENSDART00000001201 // bysl /// microcosm // ENSDART00000001803 // tomm34 /// microcosm // ENSDART0000…
20529718	0.830668	0.599552	0.231116	1.17374	1.17374	up	miRNA-4_0	Solanum tuberosum	May 13, 2014	miRNA	miRBase	stu-miR8041a-3p	JH137872.1:167537-167557 (-)	21	AUGAUGUAUAGCAAAGAGCCU	MIMAT0030954_st	MIMAT0030954	---	---	---
20519378	0.302553	0.649113	-0.34656	-1.27153	1.27153	down	miRNA-4_0	Petromyzon marinus	May 13, 2014	miRNA	miRBase	pma-miR-4625	---	21	ACUGCUGUUAAUGUAGGUGCA	MIMAT0019659_st	MIMAT0019659	---	---	---
20507464	5.13868	5.6317	-0.49302	-1.40739	1.40739	down	miRNA-4_0	Ornithorhynchus anatinus	May 13, 2014	miRNA	miRBase	oan-miR-92a-2-5p	Ultra284:6728887-6728909 (+)	23	AGGUUGGGAUCAGUUGCAAUGCU	MIMAT0009170_st	MIMAT0009170	---	oan-mir-19a // Ultra284:6728409-6728548 (+) /// oan-mir-20a-2 // Ultra284:6728615-6728723 (+) /// oan-mir-92a-2 // Ultra284:6728858-6728967 (+) /// oan-mir-17 // Ultra284:6730992-6731076 (+) /// oan-mir-19b-2 // Ultra284:6728772-6728832 (+)	---
20518925	0.996925	0.765809	0.231116	1.17374	1.17374	up	miRNA-4_0	Homo sapiens	May 13, 2014	miRNA	miRBase	hsa-miR-4525	chr17:80626157-80626177 (-)	21	GGGGGGAUGUGCAUGCUGGUU	MIMAT0019064_st	MIMAT0019064	ENST00000269347 // sense // intron // 2 /// ENST00000538809 // sense // intron // 1 /// ENST00000571554 // sense // intron // 1 /// ENST00000571995 // sense // intron // 1 /// ENST00000572603 // sense // intron // 1 /// OTTHUMT00000439007 // sense // intron // 1 /// OTTHUMT00000439009 // sense // intron // 2 /// OTTHUMT00000439014 // sense // intron // 1 /// OTTHUMT00000439017 // sense // intron …	---	---
20513188	0.212934	0.42666	-0.213726	-1.15968	1.15968	down	miRNA-4_0	Medicago truncatula	May 13, 2014	miRNA	miRBase	mtr-miR2680c	AC140545.26:121067-121086 (+) /// chr2:27957952-27957971 (+) /// chr2:27973217-27973236 (+) /// chr5:29209306-29209325 (-) /// chr5:31594796-31594815 (+)	20	UCCUCGGUACCUAUGUUGAU	MIMAT0013512_st	MIMAT0013512	---	---	---
20506005	2.28574	1.15642	1.12932	2.18756	2.18756	up	miRNA-4_0	Homo sapiens	May 13, 2014	miRNA	miRBase	hsa-miR-936	chr10:105807909-105807930 (-)	22	ACAGUAGAGGGAGGAAUCGCAG	MIMAT0004979_st	MIMAT0004979	ENST00000353479 // sense // exon // 30 /// ENST00000369733 // sense // exon // 30 /// OTTHUMT00000050181 // sense // exon // 30 /// OTTHUMT00000050183 // sense // exon // 30	---	microcosm // ENST00000005260 // BAIAP2L1 /// microcosm // ENST00000005386 // NP_078880.1 /// microcosm // ENST00000006015 // HOXA11 /// microcosm // ENST00000020673 // PSD /// microcosm // ENST00000054650 // THAP3 /// microcosm // ENST00000056217 // ARHGEF5 /// microcosm // ENST00000075503 // STYK1 /// microcosm // ENST00000155674 // CECR5 /// microcosm // ENST00000156109 // GPKOW /// microcosm /…
20518616	0.732354	0.501237	0.231117	1.17374	1.17374	up	miRNA-4_0	Glycine max	May 13, 2014	miRNA	miRBase	gma-miR4416a	chr19:40699090-40699109 (-)	20	ACGGGUCGCUCUCACCUAGG	MIMAT0018344_st	MIMAT0018344	---	---	---
20516562	0.394763	0.591391	-0.196628	-1.14602	1.14602	down	miRNA-4_0	Pongo pygmaeus	May 13, 2014	miRNA	miRBase	ppy-miR-450b-3p	X:133999439-133999460 (-)	22	UUGGGAUCAUUUUGCAUCCAUA	MIMAT0015895_st	MIMAT0015895	---	ppy-mir-424 // X:134005869-134005966 (-) /// ppy-mir-450a-1 // X:133999582-133999672 (-) /// ppy-mir-450a-2 // X:133999749-133999848 (-) /// ppy-mir-450b // X:133999430-133999507 (-) /// ppy-mir-503 // X:134005583-134005653 (-) /// ppy-mir-542 // X:134000586-134000681 (-)	---
20521769	0.270656	0.270656	0	1	1	-	miRNA-4_0	Sorghum bicolor	May 13, 2014	miRNA	miRBase	sbi-miR5565e	chr_9:6107975-6107993 (+)	19	UUGUUUGGAUGUUGUCGGA	MIMAT0022243_st	MIMAT0022243	---	---	---
20508057	0.582697	0.813813	-0.231116	-1.17374	1.17374	down	miRNA-4_0	Gallus gallus	May 13, 2014	miRNA	miRBase	gga-miR-1622	chr2:40788830-40788850 (-)	21	CACAUAUGAUGAGUACUGAUG	MIMAT0007490_st	MIMAT0007490	ENSGALT00000018707 // sense // intron // 8	---	---
20512954	0.205763	0.847234	-0.641471	-1.55992	1.55992	down	miRNA-4_0	Medicago truncatula	May 13, 2014	miRNA	miRBase	mtr-miR2592d-5p	chr3:29660994-29661015 (-)	22	CAACAGGACUCAAGCAUUUCGC	MIMAT0020941_st	MIMAT0020941	---	mtr-MIR2592d // chr3:29660782-29661036 (-) /// mtr-MIR2592e // chr3:29660779-29661036 (+)	---
20506821	0.906628	0.675512	0.231116	1.17374	1.17374	up	miRNA-4_0	Homo sapiens	May 13, 2014	miRNA	miRBase	hsa-miR-1293	chr12:50627965-50627986 (-)	22	UGGGUGGUCUGGAGAUUUGUGC	MIMAT0005883_st	MIMAT0005883	ENST00000341247 // sense // intron // 2 /// ENST00000394943 // sense // intron // 2 /// ENST00000550592 // sense // intron // 2 /// ENST00000551691 // sense // intron // 3 /// ENST00000552720 // sense // intron // 2 /// OTTHUMT00000406234 // sense // intron // 2 /// OTTHUMT00000406235 // sense // intron // 2 /// OTTHUMT00000406413 // sense // intron // 2 /// OTTHUMT00000407000 // sense // intron …	---	MTI // --- // GCN1L1
20510477	0.287222	0.287222	0	1	1	-	miRNA-4_0	Drosophila yakuba	May 13, 2014	miRNA	miRBase	dya-miR-305	2L:5473672-5473694 (-)	23	AUUGUACUUCAUCAGGUGCUCUG	MIMAT0009067_st	MIMAT0009067	---	dya-mir-305 // 2L:5473629-5473701 (-) /// dya-mir-275 // 2L:5473787-5473876 (-)	---
20515039	0.484528	0.698255	-0.213727	-1.15968	1.15968	down	miRNA-4_0	Taeniopygia guttata	May 13, 2014	miRNA	miRBase	tgu-miR-26-3p	chr2:4696584-4696605 (+)	22	CCUAUUCUUGGUUACUUGCACU	MIMAT0026980_st	MIMAT0026980	ENSTGUT00000000387 // sense // intron // 5 /// ENSTGUT00000018738 // sense // exon // 1 /// ENSTGUT00000018260 // sense // exon // 1	---	---
20511532	0.385536	0.56613	-0.180594	-1.13335	1.13335	down	miRNA-4_0	Apis mellifera	May 13, 2014	miRNA	miRBase	ame-miR-316	Group10.15:6979-7001 (+)	23	UGUCUUUUUCCGCUUUGCUGCCG	MIMAT0010122_st	MIMAT0010122	---	---	---
20529017	0.591391	0.360275	0.231116	1.17374	1.17374	up	miRNA-4_0	Brachypodium distachyon	May 13, 2014	miRNA	miRBase	bdi-miR7775-5p	chr3:38334095-38334118 (+)	24	ACCGGUUUAUUCUGAAGCACCAGU	MIMAT0030300_st	MIMAT0030300	---	---	---
20501848	0.163504	0.41094	-0.247436	-1.1871	1.1871	down	miRNA-4_0	Gallus gallus	May 13, 2014	miRNA	miRBase	gga-miR-187-3p	chr2:83630956-83630975 (+)	20	UCGUGUCUUGUGUUGCAGCC	MIMAT0001124_st	MIMAT0001124	---	---	microcosm // ENSGALT00000000053 // C16orf14 /// microcosm // ENSGALT00000000060 // --- /// microcosm // ENSGALT00000000108 // --- /// microcosm // ENSGALT00000000274 // NP_001026055.1 /// microcosm // ENSGALT00000000304 // TMEM9 /// microcosm // ENSGALT00000000305 // DPYL2_CHICK /// microcosm // ENSGALT00000000321 // Q6RUW0_CHICK /// microcosm // ENSGALT00000000471 // NP_989602.1 /// microcosm //…
20511652	0.196926	0.377519	-0.180593	-1.13335	1.13335	down	miRNA-4_0	Glycine max	May 13, 2014	miRNA	miRBase	gma-miR172c	chr18:2969099-2969119 (+)	21	GGAAUCUUGAUGAUGCUGCAG	MIMAT0011198_st	MIMAT0011198	---	---	---
20504322	1.85531	0.847619	1.00769	2.01069	2.01069	up	miRNA-4_0	Homo sapiens	May 13, 2014	miRNA	miRBase	hsa-miR-589-5p	chr7:5535504-5535525 (-)	22	UGAGAACCACGUCUGCUCUGAG	MIMAT0004799_st	MIMAT0004799	ENST00000382368 // sense // intron // 3 /// ENST00000415009 // sense // intron // 3 /// ENST00000453700 // sense // intron // 3 /// ENST00000458142 // sense // intron // 1 /// OTTHUMT00000324092 // sense // intron // 3 /// OTTHUMT00000324093 // sense // intron // 3 /// OTTHUMT00000324094 // sense // intron // 1	---	MTI // --- // VAC14
20509670	1.86599	1.06806	0.79793	1.7386	1.7386	up	miRNA-4_0	Pan troglodytes	May 13, 2014	miRNA	miRBase	ptr-miR-665	14:100566168-100566187 (+)	20	ACCAGGAGGCUGAGGCCCCU	MIMAT0008312_st	MIMAT0008312	ENSPTRT00000060883 // sense // exon // 1	ptr-mir-127 // 14:100574290-100574386 (+) /// ptr-mir-136 // 14:100576015-100576096 (+) /// ptr-mir-337 // 14:100565587-100565678 (+) /// ptr-mir-431 // 14:100572319-100572431 (+) /// ptr-mir-432 // 14:100575797-100575889 (+) /// ptr-mir-433 // 14:100573198-100573289 (+) /// ptr-mir-665 // 14:100566127-100566197 (+)	---
20520327	0.906628	0.675512	0.231116	1.17374	1.17374	up	miRNA-4_0	Homo sapiens	May 13, 2014	miRNA	miRBase	hsa-miR-5089-5p	chr17:45050393-45050413 (+)	21	GUGGGAUUUCUGAGUAGCAUC	MIMAT0021081_st	MIMAT0021081	ENST00000439730 // sense // intron // 7 /// ENST00000571841 // sense // intron // 7 /// OTTHUMT00000440447 // sense // intron // 7	---	---
20526851	0.276802	0.457396	-0.180594	-1.13335	1.13335	down	miRNA-4_0	Duck enteritis virus	May 13, 2014	miRNA	miRBase	dev-miR-D24-3p	---	22	AUUGGCUUCAGAGUGCGAACGC	MIMAT0028201_st	MIMAT0028201	---	---	---
20502832	0.475833	0.70695	-0.231117	-1.17374	1.17374	down	miRNA-4_0	Populus trichocarpa	May 13, 2014	miRNA	miRBase	ptc-miR166q	scaffold_7:3116844-3116864 (-)	21	UCGGACCAGGCUUCAUUCCUU	MIMAT0001940_st	MIMAT0001940	---	ptc-MIR166f // scaffold_7:3117083-3117187 (-) /// ptc-MIR166q // scaffold_7:3116836-3116986 (-)	---
20516168	0.813813	0.582697	0.231116	1.17374	1.17374	up	miRNA-4_0	Arabidopsis lyrata	May 13, 2014	miRNA	miRBase	aly-miR861-3p	GL348717.1:13692805-13692825 (-)	21	GAUGGAUAUAUCUUCAAGAAC	MIMAT0017652_st	MIMAT0017652	---	---	---
20509811	0.148722	0.656838	-0.508116	-1.42219	1.42219	down	miRNA-4_0	Drosophila ananassae	May 13, 2014	miRNA	miRBase	dan-miR-87	scaffold_12916:13789791-13789811 (-)	21	UUGAGCAAAAUUUCAGGUGUG	MIMAT0008411_st	MIMAT0008411	---	---	---
20529770	4.67778	5.69045	-1.01267	-2.01764	2.01764	down	miRNA-4_0	Homo sapiens	May 13, 2014	miRNA	miRBase	hsa-miR-8060	chr3:96078850-96078873 (+)	24	CCAUGAAGCAGUGGGUAGGAGGAC	MIMAT0030987_st	MIMAT0030987	---	---	---
20502484	0.172342	0.582697	-0.410355	-1.32901	1.32901	down	miRNA-4_0	Saccharum officinarum	May 13, 2014	miRNA	miRBase	sof-miR408a	---	21	CUGCACUGCCUCUUCCCUGGC	MIMAT0001667_st	MIMAT0001667	---	---	---
20506039	0.813813	0.813813	0	1	1	-	miRNA-4_0	Pinus taeda	May 13, 2014	miRNA	miRBase	pta-miR946a-5p	---	21	UGUGGAUAGAGAAGGGUUAGU	MIMAT0006791_st	MIMAT0006791	---	---	---
20505545	6.95508	7.11192	-0.15684	-1.11484	1.11484	down	miRNA-4_0	Monodelphis domestica	May 13, 2014	miRNA	miRBase	mdo-miR-24-5p	chr3:446526151-446526174 (+)	24	GUGCCUACUGAGCUGAAACACAGU	MIMAT0026712_st	MIMAT0026712	---	mdo-mir-23a // chr3:446525826-446525898 (+) /// mdo-mir-27a // chr3:446525995-446526080 (+) /// mdo-mir-24-2 // chr3:446526144-446526216 (+)	---
20523587	4.53201	5.2775	-0.74549	-1.67654	1.67654	down	miRNA-4_0	Gorilla gorilla	May 13, 2014	miRNA	miRBase	ggo-miR-454	5:24748716-24748739 (+)	24	UAGUGCAAUAUUGCUUAUAGGGUU	MIMAT0024280_st	MIMAT0024280	ENSGGOT00000013052 // sense // intron // 1 /// ENSGGOT00000035266 // sense // exon // 1	---	---
20534753	1.02051	0.854548	0.165962	1.12191	1.12191	up	miRNA-4_0	Homo sapiens	May 13, 2014	stem-loop	miRBase	hsa-mir-181b-2	chr9:127455989-127456077 (+)	89	CUGAUGGCUGCACUCAACAUUCAUUGCUGUCGGUGGGUUUGAGUCUGAAUCAACUCACUGAUCAAUGAAUGCAAACUGCGGACCAAACA	MI0000683_st	MI0000683	ENST00000344523 // antisense // intron // 2 /// ENST00000373584 // antisense // intron // 2 /// ENST00000416460 // antisense // intron // 2 /// ENST00000429139 // sense // intron // 1 /// ENST00000487099 // antisense // intron // 2 /// OTTHUMT00000054033 // sense // intron // 1 /// OTTHUMT00000054043 // antisense // intron // 2 /// OTTHUMT00000356283 // antisense // intron // 2 /// OTTHUMT0000035…	hsa-mir-181a-2 // chr9:127454721-127454830 (+) /// hsa-mir-181b-2 // chr9:127455989-127456077 (+)	---
20517265	0.270656	0.270656	0	1	1	-	miRNA-4_0	Ciona intestinalis	May 13, 2014	miRNA	miRBase	cin-miR-4006a-2-3p	7q:5410620-5410640 (-)	21	GUCGUUACCAACAUGUUUUAC	MIMAT0016968_st	MIMAT0016968	---	cin-mir-4000c // 7q:5402053-5402104 (-) /// cin-mir-4000d // 7q:5400845-5400896 (-) /// cin-mir-4000b-1 // 7q:5401203-5401256 (-) /// cin-mir-4000a-2 // 7q:5410807-5410861 (-) /// cin-mir-4000g // 7q:5412928-5412977 (-) /// cin-mir-4000h // 7q:5412693-5412744 (-) /// cin-mir-4000b-2 // 7q:5401574-5401625 (-) /// cin-mir-4000i // 7q:5413395-5413447 (-) /// cin-mir-4001a-1 // 7q:5411814-5411865 (-)…	---
20528093	0.54128	0.772397	-0.231117	-1.17374	1.17374	down	miRNA-4_0	Ictalurus punctatus	May 13, 2014	miRNA	miRBase	ipu-miR-1	---	23	ACAUACUUCUUUAUAUGCCCAUA	MIMAT0029384_st	MIMAT0029384	---	---	---
20513178	0.418111	0.764671	-0.34656	-1.27153	1.27153	down	miRNA-4_0	Medicago truncatula	May 13, 2014	miRNA	miRBase	mtr-miR2676d	---	21	CAUUGUUUGGAUAAUAAUUUG	MIMAT0013501_st	MIMAT0013501	---	---	---
20501320	11.9099	11.9297	-0.0198	-1.01382	1.01382	down	miRNA-4_0	Rattus norvegicus	May 13, 2014	miRNA	miRBase	rno-let-7c-5p	11:16398279-16398300 (+) /// 7:123700803-123700824 (+)	22	UGAGGUAGUAGGUUGUAUGGUU	MIMAT0000776_st	MIMAT0000776	ENSRNOT00000012699 // antisense // exon // 2	rno-let-7b // 7:123701205-123701289 (+) /// rno-let-7c-2 // 7:123700790-123700884 (+)	MTI // --- // Vim /// microcosm // ENSRNOT00000000121 // Fgf20 /// microcosm // ENSRNOT00000000136 // LOC682404 /// microcosm // ENSRNOT00000000139 // LOC684447 /// microcosm // ENSRNOT00000000178 // Pfkfb1 /// microcosm // ENSRNOT00000000246 // RGD1310180 /// microcosm // ENSRNOT00000000324 // Aqp2 /// microcosm // ENSRNOT00000000351 // Fxc1 /// microcosm // ENSRNOT00000000501 // RNF5_RAT /// mi…
20523639	1.01058	0.633361	0.377219	1.29884	1.29884	up	miRNA-4_0	Macaca mulatta	May 13, 2014	miRNA	miRBase	mml-miR-1249	10:89187206-89187227 (-)	22	ACGCCCUUCCCCCCCUUCUUCA	MIMAT0024324_st	MIMAT0024324	ENSMMUT00000005866 // sense // intron // 7	---	---
20537921	0.71511	0.518482	0.196628	1.14602	1.14602	up	miRNA-4_0	Mus musculus	May 13, 2014	stem-loop	miRBase	mmu-mir-7651	chr11:6401630-6401693 (+)	64	AAGUGGAAAGCCAGCCUGAGAUGCAUUGUGAUAAUCUGUCUCAGUUUGGUUUUUUUCCCCUUGA	MI0024989_st	MI0024989	ENSMUST00000012612 // sense // intron // 14 /// ENSMUST00000102914 // sense // intron // 13 /// ENSMUST00000109785 // sense // intron // 11 /// ENSMUST00000109786 // sense // intron // 15 /// ENSMUST00000109787 // sense // intron // 14 /// OTTMUST00000001528 // sense // intron // 14 /// OTTMUST00000001529 // sense // intron // 14 /// OTTMUST00000001530 // sense // intron // 15 /// OTTMUST00000001…	---	---
20518956	0.813813	0.813813	0	1	1	-	miRNA-4_0	Ovis aries	May 13, 2014	miRNA	miRBase	oar-miR-3955-5p	chr18:64596965-64596986 (+)	22	UUUGAUGGCUGAUCCUCUCACU	MIMAT0019245_st	MIMAT0019245	---	---	---
20505640	0.549975	0.763701	-0.213726	-1.15968	1.15968	down	miRNA-4_0	Arabidopsis thaliana	May 13, 2014	miRNA	miRBase	ath-miR866-3p	chr5:16157838-16157857 (-)	20	ACAAAAUCCGUCUUUGAAGA	MIMAT0004316_st	MIMAT0004316	---	---	---
20530312	0.633361	0.419636	0.213725	1.15968	1.15968	up	miRNA-4_0	Brugia malayi	May 13, 2014	miRNA	miRBase	bma-miR-49	DS238855.1:89539-89560 (+)	22	AAGCACCAUGUGAAGCUGCUCU	MIMAT0031751_st	MIMAT0031751	---	---	---
20509761	0.608635	0.377519	0.231116	1.17374	1.17374	up	miRNA-4_0	Tribolium castaneum	May 13, 2014	miRNA	miRBase	tca-miR-219-5p	chrLG3:7583070-7583090 (+)	21	UGAUUGUCCAAACGCAAUUCU	MIMAT0008377_st	MIMAT0008377	---	---	---
20509372	0.689414	0.458297	0.231117	1.17374	1.17374	up	miRNA-4_0	Pan troglodytes	May 13, 2014	miRNA	miRBase	ptr-miR-1295	1:149527034-149527054 (-)	21	UUAGGCCGCAGAUCUGGGUGA	MIMAT0008014_st	MIMAT0008014	ENSPTRT00000003026 // antisense // intron // 2	---	---
20514831	9.62401	9.32478	0.29923	1.23049	1.23049	up	miRNA-4_0	Herpes Simplex Virus 2	May 13, 2014	miRNA	miRBase	hsv2-miR-H10	---	18	GGGUGCGGGGGUGGGCGG	MIMAT0014353_st	MIMAT0014353	---	---	---
20506895	0.386214	0.59994	-0.213726	-1.15968	1.15968	down	miRNA-4_0	Brassica napus	May 13, 2014	miRNA	miRBase	bna-miR824	EM:AC189548:18659-18679 (+)	21	UAGACCAUUUGUGAGAAGGGA	MIMAT0005599_st	MIMAT0005599	---	---	---
20510465	0.796569	0.59994	0.196629	1.14602	1.14602	up	miRNA-4_0	Drosophila yakuba	May 13, 2014	miRNA	miRBase	dya-miR-317	3R:9964029-9964052 (+)	24	UGAACACAGCUGGUGGUAUCCAGU	MIMAT0009055_st	MIMAT0009055	---	dya-mir-317 // 3R:9963974-9964065 (+) /// dya-mir-277 // 3R:9973474-9973571 (+)	---
20535212	1.14629	1.14629	0	1	1	-	miRNA-4_0	Homo sapiens	May 13, 2014	stem-loop	miRBase	hsa-mir-505	chrX:139006307-139006390 (-)	84	GAUGCACCCAGUGGGGGAGCCAGGAAGUAUUGAUGUUUCUGCCAGUUUAGCGUCAACACUUGCUGGUUUCCUCUCUGGAGCAUC	MI0003190_st	MI0003190	ENST00000370557 // sense // intron // 1 /// ENST00000485626 // sense // intron // 1 /// OTTHUMT00000058566 // sense // intron // 1 /// OTTHUMT00000058570 // sense // intron // 1	---	---
20520334	6.92388	7.61131	-0.68743	-1.61041	1.61041	down	miRNA-4_0	Sus scrofa	May 13, 2014	miRNA	miRBase	ssc-miR-18b	chrX:126200069-126200091 (-)	23	UAAGGUGCAUCUAGUGCAGUUAG	MIMAT0020585_st	MIMAT0020585	---	ssc-mir-106a // chrX:126200183-126200263 (-) /// ssc-mir-92a-2 // chrX:126199512-126199591 (-) /// ssc-mir-19b-2 // chrX:126199650-126199729 (-) /// ssc-mir-363-1 // chrX:126199347-126199426 (-) /// ssc-mir-18b // chrX:126200019-126200101 (-) /// ssc-mir-20b-1 // chrX:126199775-126199854 (-)	---
20501370	6.69981	6.75758	-0.05777	-1.04086	1.04086	down	miRNA-4_0	Rattus norvegicus	May 13, 2014	miRNA	miRBase	rno-miR-27a-5p	19:25638630-25638651 (-)	22	AGGGCUUAGCUGCUUGUGAGCA	MIMAT0004715_st	MIMAT0004715	ENSRNOT00000064731 // antisense // intron // 3	rno-mir-23a // 19:25638744-25638818 (-) /// rno-mir-24-2 // 19:25638430-25638537 (-) /// rno-mir-27a // 19:25638578-25638664 (-)	microcosm // ENSRNOT00000000109 // RGD1563598_predicted /// microcosm // ENSRNOT00000000201 // Mpst /// microcosm // ENSRNOT00000000212 // CP19A_RAT /// microcosm // ENSRNOT00000000337 // Mical1 /// microcosm // ENSRNOT00000000499 // Ng3 /// microcosm // ENSRNOT00000000527 // Tap2 /// microcosm // ENSRNOT00000000542 // Hsd17b8 /// microcosm // ENSRNOT00000000554 // Rab2l /// microcosm // ENSRNOT0…
20527436	0.983739	0.446481	0.537258	1.45121	1.45121	up	miRNA-4_0	Monodelphis domestica	May 13, 2014	miRNA	miRBase	mdo-miR-15c-5p	chrX:35734497-35734517 (-)	21	AGCAGCACGCCAUGGUUUGUA	MIMAT0028768_st	MIMAT0028768	ENSMODT00000019398 // antisense // intron // 3 /// ENSMODT00000040299 // sense // exon // 1	---	---
20529524	1.4747	1.26098	0.21372	1.15967	1.15967	up	miRNA-4_0	Panagrellus redivivus	May 13, 2014	miRNA	miRBase	prd-miR-7939a-3p	KB455345.1:202186-202208 (+)	23	UGAAUGUUCUGGAGGCCCGUGGC	MIMAT0030807_st	MIMAT0030807	---	prd-mir-7939j // KB455345.1:203340-203399 (+) /// prd-mir-7939a // KB455345.1:202148-202208 (+)	---
20512783	0.493078	0.689705	-0.196627	-1.14602	1.14602	down	miRNA-4_0	Drosophila pseudoobscura	May 13, 2014	miRNA	miRBase	dps-miR-2561-5p	4_group3:8461819-8461841 (+)	23	UGUUUUUUCCUUCUGUGAGUUUU	MIMAT0012384_st	MIMAT0012384	---	---	---
20521024	0.475833	0.475833	0	1	1	-	miRNA-4_0	Ascaris suum	May 13, 2014	miRNA	miRBase	asu-miR-279c-5p	---	22	GCUGGCUUACCGUCUAGUGCAU	MIMAT0021515_st	MIMAT0021515	---	---	---
20519236	0.2879	0.698255	-0.410355	-1.32901	1.32901	down	miRNA-4_0	Petromyzon marinus	May 13, 2014	miRNA	miRBase	pma-miR-205a-5p	GL476785.1:168793-168815 (+)	23	UCCUUCAUUCCACCGGAGUCUGU	MIMAT0019517_st	MIMAT0019517	---	---	---
20517415	0.196926	0.377519	-0.180593	-1.13335	1.13335	down	miRNA-4_0	Ciona intestinalis	May 13, 2014	miRNA	miRBase	cin-miR-4071-5p	9q:1934609-1934628 (+)	20	CUUGCUCUUACUGUGACAUC	MIMAT0016630_st	MIMAT0016630	---	---	---
20533744	0.632127	0.798093	-0.165966	-1.12192	1.12192	down	miRNA-4_0	Homo sapiens	May 13, 2014	snoRNA	Ensembl	ENSG00000239135	chr17:48322257-48322365 (-)	109	ATTCTTTTGCTGTTCGTAAGCATAAGGATCAGGTATTCATGGTCATGTGTAAGACGTGCCTCCCTCCAACCTTGTTACGATGTGGACGTCAGCACATACCCATTTGATG	ENSG00000239135_st	ENSG00000239135	---	---	---
20518269	0.672994	0.4924	0.180594	1.13335	1.13335	up	miRNA-4_0	Tribolium castaneum	May 13, 2014	miRNA	miRBase	tca-miR-3852-5p	chrLG5:19005959-19005976 (-)	18	ACGGGGCCUUUAAGGAGU	MIMAT0018760_st	MIMAT0018760	---	---	---
20509906	0.377519	0.574147	-0.196628	-1.14602	1.14602	down	miRNA-4_0	Drosophila erecta	May 13, 2014	miRNA	miRBase	der-miR-9a	scaffold_4784:19355686-19355708 (+)	23	UCUUUGGUUAUCUAGCUGUAUGA	MIMAT0008505_st	MIMAT0008505	---	---	---
20524854	2.78789	2.5191	0.26879	1.2048	1.2048	up	miRNA-4_0	Pseudorabies virus	May 13, 2014	miRNA	miRBase	prv-miR-LLT7	---	19	CCGGGGGGUUGAUGGGGAU	MIMAT0025310_st	MIMAT0025310	---	---	---
20505329	0.377519	0.377519	0	1	1	-	miRNA-4_0	Caenorhabditis elegans	May 13, 2014	miRNA	miRBase	cel-miR-785	X:3004716-3004737 (+)	22	UAAGUGAAUUGUUUUGUGUAGA	MIMAT0004220_st	MIMAT0004220	Y41G9A.11 // sense // exon // 1	cel-mir-249 // X:3006430-3006526 (-) /// cel-mir-359 // X:3004281-3004390 (+) /// cel-mir-785 // X:3004658-3004751 (+)	MTI // --- // F32B5.10 /// microcosm // AC3.4 // pqn-2 /// microcosm // B0034.3a // casy-1 /// microcosm // B0034.3c.1 // casy-1 /// microcosm // B0034.3c.2 // casy-1 /// microcosm // B0041.4.2 // rpl-4 /// microcosm // B0041.4.3 // rpl-4 /// microcosm // B0205.12 // B0205.12 /// microcosm // B0207.8 // B0207.8 /// microcosm // B0222.2 // B0222.2 /// microcosm // B0238.11.1 // B0238.11 /// microc…
20517240	0.493078	0.689705	-0.196627	-1.14602	1.14602	down	miRNA-4_0	Ciona intestinalis	May 13, 2014	miRNA	miRBase	cin-miR-4001b-1-3p	7q:5412482-5412500 (-)	19	UUUUUUGCAAGUUACCACA	MIMAT0016447_st	MIMAT0016447	---	cin-mir-4000a-2 // 7q:5410807-5410861 (-) /// cin-mir-4000g // 7q:5412928-5412977 (-) /// cin-mir-4000h // 7q:5412693-5412744 (-) /// cin-mir-4000i // 7q:5413395-5413447 (-) /// cin-mir-4001a-1 // 7q:5411814-5411865 (-) /// cin-mir-4002 // 7q:5411380-5411432 (+) /// cin-mir-4001a-2 // 7q:5411381-5411431 (-) /// cin-mir-4001d // 7q:5413021-5413079 (-) /// cin-mir-4001e // 7q:5413168-5413216 (-) //…	---
20512072	0.526499	1.11745	-0.590951	-1.50624	1.50624	down	miRNA-4_0	Caenorhabditis remanei	May 13, 2014	miRNA	miRBase	crm-miR-86-3p	Crem_Contig40:194197-194215 (+)	19	CUGGGCUAAGAUUCGCUUA	MIMAT0011586_st	MIMAT0011586	---	---	---
20511831	0.475833	0.475833	0	1	1	-	miRNA-4_0	Sorghum bicolor	May 13, 2014	miRNA	miRBase	sbi-miR390	chr_1:2870996-2871016 (+)	21	AAGCUCAGGAGGGAUAGCGCC	MIMAT0011347_st	MIMAT0011347	---	---	---
20509543	1.00242	0.180359	0.822061	1.76793	1.76793	up	miRNA-4_0	Pan troglodytes	May 13, 2014	miRNA	miRBase	ptr-miR-517b	19:58628810-58628831 (+) /// 19:58649651-58649672 (+)	22	CCUCUAGAUGGAAGCACUGUCU	MIMAT0008185_st	MIMAT0008185	ENSPTRT00000061068 // sense // exon // 1	ptr-mir-516b-1 // 19:58645029-58645117 (+) /// ptr-mir-517b-2 // 19:58649647-58649712 (+) /// ptr-mir-518a // 19:58647509-58647594 (+) /// ptr-mir-518d // 19:58643046-58643131 (+) /// ptr-mir-520h // 19:58650839-58650927 (+) /// ptr-mir-521-1 // 19:58656954-58657039 (+)	---
20529358	0.582697	0.582697	0	1	1	-	miRNA-4_0	Panagrellus redivivus	May 13, 2014	miRNA	miRBase	prd-miR-7939f-3p	KB455481.1:162172-162194 (+)	23	UGAAUGUUAUGAAGGUCCACGGC	MIMAT0030641_st	MIMAT0030641	---	prd-mir-7939f // KB455481.1:162134-162194 (+) /// prd-mir-7939e // KB455481.1:161575-161634 (+)	---
20525331	0.987093	0.640533	0.34656	1.27153	1.27153	up	miRNA-4_0	Gallus gallus	May 13, 2014	miRNA	miRBase	gga-miR-6686-3p	chr14:757744-757765 (+)	22	AGGGCAAUCCUGGAGACGCUGA	MIMAT0025792_st	MIMAT0025792	---	gga-mir-193b // chr14:762081-762163 (+) /// gga-mir-365-1 // chr14:766899-766983 (+) /// gga-mir-365b // chr14:766887-766996 (-) /// gga-mir-6686 // chr14:757680-757789 (+)	---
20523851	0.813813	0.813813	0	1	1	-	miRNA-4_0	Cynara cardunculus	May 13, 2014	miRNA	miRBase	cca-miR396a-3p	---	21	GUUCAAGAAAGCUGUGGGAAA	MIMAT0024530_st	MIMAT0024530	---	---	---
20516376	0.624813	0.428184	0.196629	1.14602	1.14602	up	miRNA-4_0	Nasonia vitripennis	May 13, 2014	miRNA	miRBase	nvi-miR-3478	chr4:31257925-31257948 (+)	24	AUUGGAUGAAUCCUACCCGGUGAG	MIMAT0015707_st	MIMAT0015707	---	---	---
20514510	7.79384	7.58805	0.20579	1.15332	1.15332	up	miRNA-4_0	Rhesus lymphocryptovirus	May 13, 2014	miRNA	miRBase	rlcv-miR-rL1-21-5p	---	22	UUGAUUGUGGGGGGAGGGCUCU	MIMAT0019188_st	MIMAT0019188	---	---	---
20501398	0.367099	0.367099	0	1	1	-	miRNA-4_0	Rattus norvegicus	May 13, 2014	miRNA	miRBase	rno-miR-34b-5p	8:54422618-54422640 (-)	23	AGGCAGUGUAAUUAGCUGAUUGU	MIMAT0000813_st	MIMAT0000813	---	rno-mir-34b // 8:54422570-54422653 (-) /// rno-mir-34c // 8:54422052-54422128 (-)	microcosm // ENSRNOT00000000078 // Ppp2r5a_predicted /// microcosm // ENSRNOT00000000116 // Thoc3_predicted /// microcosm // ENSRNOT00000000121 // Fgf20 /// microcosm // ENSRNOT00000000177 // Lamp2 /// microcosm // ENSRNOT00000000199 // Jrk_predicted /// microcosm // ENSRNOT00000000254 // RGD1310429_predicted /// microcosm // ENSRNOT00000000308 // Dgcr14 /// microcosm // ENSRNOT00000000355 // Prd…
20534307	0.813813	0.813813	0	1	1	-	miRNA-4_0	Homo sapiens	May 13, 2014	CDBox	snoRNABase	HBII-85-15	chr15:25326433-25326526 (+)	94	TGGATCGATGATGACTTCCATATATACATTCCTTGGAAAGCTGAACAAAATGAGTGAAAACTCTATACCGTCATCCTCGTCAAACTGAGGTCCA	HBII-85-15_x_st	HBII-85-15	---	---	---
20528611	0.71511	0.71511	0	1	1	-	miRNA-4_0	Mus musculus	May 13, 2014	miRNA	miRBase	mmu-miR-7686-3p	chr7:139957566-139957587 (-)	22	CUGCUCGGGGCACUGUAAGAGA	MIMAT0029899_st	MIMAT0029899	ENSMUST00000130771 // sense // exon // 2 /// ENSMUST00000134312 // antisense // intron // 3 /// ENSMUST00000139218 // antisense // intron // 1 /// OTTMUST00000078514 // sense // exon // 2 /// OTTMUST00000078515 // antisense // intron // 1 /// OTTMUST00000078516 // antisense // intron // 3	mmu-mir-202 // chr7:139957689-139957760 (-) /// mmu-mir-7686 // chr7:139957566-139957622 (-)	---
20513082	0.493078	0.26196	0.231118	1.17374	1.17374	up	miRNA-4_0	Medicago truncatula	May 13, 2014	miRNA	miRBase	mtr-miR2634	chr4:30275862-30275882 (-)	21	UUUAUUCUCAGUUUGUUGCUC	MIMAT0013400_st	MIMAT0013400	---	---	---
20502502	0.180359	0.180359	0	1	1	-	miRNA-4_0	Glycine max	May 13, 2014	miRNA	miRBase	gma-miR172a	chr12:6110723-6110743 (-)	21	AGAAUCUUGAUGAUGCUGCAU	MIMAT0001682_st	MIMAT0001682	---	---	---
20500111	0.368969	0.582697	-0.213728	-1.15968	1.15968	down	miRNA-4_0	Caenorhabditis elegans	May 13, 2014	miRNA	miRBase	cel-miR-90-3p	III:8873920-8873942 (-)	23	UGAUAUGUUGUUUGAAUGCCCCU	MIMAT0000061_st	MIMAT0000061	K01F9.1 // sense // exon // 1 /// K01F9.2 // sense // intron // 4 /// K01F9.7 // antisense // exon // 1	cel-mir-80 // III:8865189-8865286 (-) /// cel-mir-90 // III:8873906-8874003 (-) /// cel-mir-238 // III:8867247-8867344 (-)	MTI // --- // Y50D7A.18 /// microcosm // B0207.10 // B0207.10 /// microcosm // B0222.10 // B0222.10 /// microcosm // B0261.8 // B0261.8 /// microcosm // B0272.2 // B0272.2 /// microcosm // B0273.2.1 // puf-7 /// microcosm // B0273.2.2 // puf-7 /// microcosm // B0302.4 // B0302.4 /// microcosm // B0336.7b.2 // B0336.7 /// microcosm // B0348.5 // B0348.5 /// microcosm // B0379.4b // tag-188 /// mic…
20515531	0.71511	0.337887	0.377223	1.29884	1.29884	up	miRNA-4_0	Homo sapiens	May 13, 2014	miRNA	miRBase	hsa-miR-3130-5p	chr2:207648000-207648020 (-) /// chr2:207647970-207647990 (+)	21	UACCCAGUCUCCGGUGCAGCC	MIMAT0014995_st	MIMAT0014995	ENST00000236980 // antisense // intron // 7 /// ENST00000402774 // antisense // intron // 7 /// ENST00000403094 // antisense // intron // 7 /// ENST00000487777 // antisense // intron // 7 /// OTTHUMT00000256428 // antisense // intron // 7 /// OTTHUMT00000336777 // antisense // intron // 7 /// OTTHUMT00000336778 // antisense // intron // 7 /// OTTHUMT00000336779 // antisense // intron // 7 /// ENS…	hsa-mir-3130-1 // chr2:207647958-207648032 (-) /// hsa-mir-3130-2 // chr2:207647958-207648032 (+)	---
20534386	1.06259	1.70406	-0.64147	-1.55992	1.55992	down	miRNA-4_0	Homo sapiens	May 13, 2014	stem-loop	miRBase	hsa-mir-93	chr7:99691391-99691470 (-)	80	CUGGGGGCUCCAAAGUGCUGUUCGUGCAGGUAGUGUGAUUACCCAACCUACUGCUGAGCUAGCACUUCCCGAGCCCCCGG	MI0000095_st	MI0000095	ENST00000303887 // sense // intron // 13 /// ENST00000343023 // sense // intron // 8 /// ENST00000354230 // sense // intron // 12 /// ENST00000485286 // sense // intron // 12 /// ENST00000489841 // sense // intron // 12 /// ENST00000491245 // sense // intron // 4 /// ENST00000493352 // sense // intron // 2 /// OTTHUMT00000336534 // sense // intron // 13 /// OTTHUMT00000336598 // sense // intron /…	hsa-mir-25 // chr7:99691183-99691266 (-) /// hsa-mir-93 // chr7:99691391-99691470 (-) /// hsa-mir-106b // chr7:99691616-99691697 (-)	---
20508243	1.01058	0.419636	0.590944	1.50623	1.50623	up	miRNA-4_0	Gallus gallus	May 13, 2014	miRNA	miRBase	gga-miR-1762	chr9:13364420-13364443 (-)	24	GGCAGGAGGGAAGCAGAGCUUAGA	MIMAT0007669_st	MIMAT0007669	ENSGALT00000011741 // sense // intron // 1	---	---
20504440	0.40278	0.171664	0.231116	1.17374	1.17374	up	miRNA-4_0	Simian virus 40	May 13, 2014	miRNA	miRBase	sv40-miR-S1-5p	---	22	UGAGGGGCCUGAAAUGAGCCUU	MIMAT0003344_st	MIMAT0003344	---	---	---
20523484	0.509933	0.723659	-0.213726	-1.15968	1.15968	down	miRNA-4_0	Gorilla gorilla	May 13, 2014	miRNA	miRBase	ggo-miR-142	5:25595550-25595570 (+)	21	CCCAUAAAGUAGAAAGCACUA	MIMAT0024177_st	MIMAT0024177	---	---	---
20513473	5.62739	5.04835	0.57904	1.49385	1.49385	up	miRNA-4_0	Bombyx mori	May 13, 2014	miRNA	miRBase	bmo-miR-2776	nscaf2734:2001424-2001444 (+)	21	AGAGUACGCAAAAAAACAAUU	MIMAT0013660_st	MIMAT0013660	---	---	---
20510750	1.15863	1.42743	-0.2688	-1.20481	1.20481	down	miRNA-4_0	Mus musculus	May 13, 2014	miRNA	miRBase	mmu-miR-1947-3p	chr16:33105411-33105432 (+)	22	GCACUGAGCUAGCUCUCCCUCC	MIMAT0017343_st	MIMAT0017343	ENSMUST00000023497 // sense // intron // 13 /// ENSMUST00000105610 // antisense // intron // 1 /// OTTMUST00000066593 // sense // intron // 13 /// OTTMUST00000094178 // antisense // intron // 1	---	---
20504889	7.46979	8.26051	-0.79072	-1.72994	1.72994	down	miRNA-4_0	Xenopus tropicalis	May 13, 2014	miRNA	miRBase	xtr-miR-132	GL172903.1:945062-945083 (-)	22	UAACAGUCUACAGCCAUGGUCG	MIMAT0003594_st	MIMAT0003594	---	xtr-mir-132 // GL172903.1:945048-945134 (-) /// xtr-mir-212 // GL172903.1:950770-950865 (-)	microcosm // ENSXETT00000000071 // tmem50b /// microcosm // ENSXETT00000000222 // tbpl1 /// microcosm // ENSXETT00000000475 // luc7l2 /// microcosm // ENSXETT00000000664 // calm1 /// microcosm // ENSXETT00000000728 // AOAH /// microcosm // ENSXETT00000000770 // --- /// microcosm // ENSXETT00000000786 // MFHAS1 /// microcosm // ENSXETT00000000957 // SGTB /// microcosm // ENSXETT00000000966 // TRIM…
20508199	0.475833	0.689559	-0.213726	-1.15968	1.15968	down	miRNA-4_0	Gallus gallus	May 13, 2014	miRNA	miRBase	gga-miR-1729-5p	chr15:754856-754878 (+)	23	AUCCCUUACUCACAUGAGUAGUC	MIMAT0007629_st	MIMAT0007629	---	---	---
20512775	0.279205	0.475833	-0.196628	-1.14602	1.14602	down	miRNA-4_0	Drosophila pseudoobscura	May 13, 2014	miRNA	miRBase	dps-miR-2557-5p	2:951130-951156 (-)	27	GUAUGCUGUAGCAAGGAUCACUUUGAG	MIMAT0012376_st	MIMAT0012376	---	---	---
20529012	0.591391	0.394763	0.196628	1.14602	1.14602	up	miRNA-4_0	Brachypodium distachyon	May 13, 2014	miRNA	miRBase	bdi-miR7772-3p	chr2:27051643-27051666 (-)	24	AGAUCUCCAUGAACUGAGAAACGG	MIMAT0030295_st	MIMAT0030295	---	---	---
20520512	0.172342	0.172342	0	1	1	-	miRNA-4_0	Brachypodium distachyon	May 13, 2014	miRNA	miRBase	bdi-miR827-3p	chr5:18037512-18037532 (-)	21	UUAGAUGACCAUCAGCAAACA	MIMAT0020703_st	MIMAT0020703	---	---	---
20505130	0.813813	0.813813	0	1	1	-	miRNA-4_0	Bos taurus	May 13, 2014	miRNA	miRBase	bta-miR-455-5p	chr8:105147062-105147082 (+)	21	UAUGUGCCUUUGGACUACAUC	MIMAT0003835_st	MIMAT0003835	ENSBTAT00000001200 // sense // intron // 10 /// ENSBTAT00000042281 // sense // exon // 1	---	microcosm // ENSBTAT00000000016 // LOC782795 /// microcosm // ENSBTAT00000000017 // LOC782795 /// microcosm // ENSBTAT00000000034 // LOC540259 /// microcosm // ENSBTAT00000000044 // LOC515219 /// microcosm // ENSBTAT00000000046 // P5CR1_BOVIN /// microcosm // ENSBTAT00000000064 // SLC43A1 /// microcosm // ENSBTAT00000000072 // LOC512761 /// microcosm // ENSBTAT00000000073 // LOC527351 /// microco…
20536525	0.56613	0.385536	0.180594	1.13335	1.13335	up	miRNA-4_0	Homo sapiens	May 13, 2014	stem-loop	miRBase	hsa-mir-1302-9	chr15:102500662-102500799 (-)	138	GGAUGCCCAGCUAGUUUGAAUUUUAGAUAAACAACGAAUAAUUUCGUAGCAUAAAUAUGUCCCAAGCUUAGUUUGGGACAUACUUAUGCUAAAAAACAUUAUUGGUUGUUUAUCUGAGAUUCAGAAUUAAGCAUUUUA	MI0015978_s_st	MI0015978	ENST00000559045 // sense // exon // 1 /// ENST00000561145 // sense // intron // 1 /// OTTHUMT00000417602 // sense // exon // 1 /// OTTHUMT00000417603 // sense // intron // 1	---	---
20524050	0.675512	0.906628	-0.231116	-1.17374	1.17374	down	miRNA-4_0	Homo sapiens	May 13, 2014	miRNA	miRBase	hsa-miR-6129	chr17:47365778-47365796 (-)	19	UGAGGGAGUUGGGUGUAUA	MIMAT0024613_st	MIMAT0024613	---	---	---
20533246	0.853998	0.640272	0.213726	1.15968	1.15968	up	miRNA-4_0	Homo sapiens	May 13, 2014	snoRNA	Ensembl	ENSG00000238359	chr3:171411001-171411104 (+)	104	ATCCTTTTGTAGTTCATGAGCATGATGATTGTGTGTTCACACACAAGCGTGAGATGTGCCACACTCGAACCTTCTTACGACGTCTGCACATTACCCATCTCATC	ENSG00000238359_x_st	ENSG00000238359	---	---	---
20510739	2.33031	1.79306	0.53725	1.4512	1.4512	up	miRNA-4_0	Mus musculus	May 13, 2014	miRNA	miRBase	mmu-miR-1940	chr13:95330599-95330625 (+)	27	AUGGAGGACUGAGAAGGUGGAGCAGUU	MIMAT0009404_st	MIMAT0009404	ENSMUST00000045909 // sense // intron // 1 /// ENSMUST00000157483 // sense // exon // 1	---	---
20512565	9.19165	8.87197	0.31968	1.24805	1.24805	up	miRNA-4_0	Bos taurus	May 13, 2014	miRNA	miRBase	bta-miR-2487	chrX:101508773-101508794 (+)	22	CUCUAAGGGCUGGGCCGGUCGG	MIMAT0012083_st	MIMAT0012083	---	---	---
20529760	1.12263	0.908901	0.213729	1.15968	1.15968	up	miRNA-4_0	Solanum tuberosum	May 13, 2014	miRNA	miRBase	stu-miR8051-5p	JH138109.1:592529-592548 (-)	20	UAGUAUGGUAGAAAGAUUCA	MIMAT0030978_st	MIMAT0030978	---	---	---
20511362	0.333678	0.652476	-0.318798	-1.24729	1.24729	down	miRNA-4_0	Bos taurus	May 13, 2014	miRNA	miRBase	bta-miR-1185	chr21:67581384-67581404 (+)	21	AGAGGAUACCCUUUGUAUGUU	MIMAT0009973_st	MIMAT0009973	---	bta-mir-487a // chr21:67589864-67589943 (+) /// bta-mir-487b // chr21:67583558-67583641 (+) /// bta-mir-381 // chr21:67583073-67583147 (+) /// bta-mir-495 // chr21:67573235-67573315 (+) /// bta-mir-539 // chr21:67584372-67584449 (+) /// bta-mir-543 // chr21:67571825-67571904 (+) /// bta-mir-544a // chr21:67586358-67586448 (+) /// bta-mir-654 // chr21:67578839-67578919 (+) /// bta-mir-655 // chr21…	---
20515723	1.06125	0.368969	0.692281	1.61584	1.61584	up	miRNA-4_0	Bombyx mori	May 13, 2014	miRNA	miRBase	bmo-miR-3267a	nscaf3034:4222264-4222287 (+)	24	UGGCUUUGAGCUCGUCCACCCAUU	MIMAT0015451_st	MIMAT0015451	---	---	---
20502055	0.163504	0.41094	-0.247436	-1.1871	1.1871	down	miRNA-4_0	Danio rerio	May 13, 2014	miRNA	miRBase	dre-miR-187	19:35551066-35551085 (+) /// 19:35688420-35688439 (+)	20	UCGUGUCUUGUGUUGCAGCC	MIMAT0001274_st	MIMAT0001274	ENSDART00000079070 // antisense // intron // 1	---	microcosm // ENSDART00000000698 // psmb9a /// microcosm // ENSDART00000000841 // spi1 /// microcosm // ENSDART00000001136 // CLIC6 /// microcosm // ENSDART00000001830 // echs1 /// microcosm // ENSDART00000002094 // zgc:112418 /// microcosm // ENSDART00000002331 // NP_001038687.1 /// microcosm // ENSDART00000002398 // zgc:101050 /// microcosm // ENSDART00000002428 // acvr2a /// microcosm // ENSDAR…
20526015	3.95942	4.34191	-0.38249	-1.30359	1.30359	down	miRNA-4_0	Mus musculus	May 13, 2014	miRNA	miRBase	mmu-miR-7025-5p	chr5:75176836-75176859 (+)	24	CGUGAGCUGAAGCUGGUGGCUCCC	MIMAT0027954_st	MIMAT0027954	ENSMUST00000000476 // sense // 3UTR // 10 /// ENSMUST00000168162 // sense // 3UTR // 10	---	---
20509818	0.40278	0.40278	0	1	1	-	miRNA-4_0	Drosophila ananassae	May 13, 2014	miRNA	miRBase	dan-miR-12	scaffold_12929:2898631-2898653 (-)	23	UGAGUAUUACAUCAGGUACUGGU	MIMAT0008418_st	MIMAT0008418	---	dan-mir-304 // scaffold_12929:2899110-2899197 (-) /// dan-mir-12 // scaffold_12929:2898586-2898659 (-) /// dan-mir-283 // scaffold_12929:2900391-2900485 (-)	---
20504189	0.71511	0.71511	0	1	1	-	miRNA-4_0	Homo sapiens	May 13, 2014	miRNA	miRBase	hsa-miR-539-3p	chr14:101513706-101513727 (+)	22	AUCAUACAAGGACAAUUUCUUU	MIMAT0022705_st	MIMAT0022705	ENST00000553692 // sense // intron // 1 /// OTTHUMT00000414538 // sense // intron // 1	hsa-mir-134 // chr14:101521024-101521096 (+) /// hsa-mir-376c // chr14:101506027-101506092 (+) /// hsa-mir-376a-1 // chr14:101507119-101507186 (+) /// hsa-mir-381 // chr14:101512257-101512331 (+) /// hsa-mir-382 // chr14:101520643-101520718 (+) /// hsa-mir-376b // chr14:101506773-101506872 (+) /// hsa-mir-485 // chr14:101521756-101521828 (+) /// hsa-mir-487a // chr14:101518783-101518862 (+) /// h…	---
20538228	1.03219	1.35099	-0.3188	-1.24729	1.24729	down	miRNA-4_0	Homo sapiens	May 13, 2014	HAcaBox	snoRNABase	U70D	chr16:71732470-71732604 (-)	135	CTGCAGACAGTTAAGCCAACTGAGTTCCTTTCCTCAGGGAGGCCCAGTGTACAATGGCTGCCCACAGCAGCTTCCTTGGTAGCGTACTCAGCCTGTTTCTTGTATGGGTTGCTCTAAGGGACCTTAGAGACAGGC	U70D_st	U70D	---	---	---
20507127	2.60625	3.36306	-0.75681	-1.68975	1.68975	down	miRNA-4_0	Ornithorhynchus anatinus	May 13, 2014	miRNA	miRBase	oan-miR-193-5p	2:29911016-29911037 (+)	22	CGGGGUUUUGAGGGCGAGAUGA	MIMAT0006820_st	MIMAT0006820	---	oan-mir-193 // 2:29910999-29911093 (+) /// oan-mir-365-1 // 2:29916123-29916205 (+)	---
20509080	1.31422	1.63518	-0.32096	-1.24916	1.24916	down	miRNA-4_0	Caenorhabditis elegans	May 13, 2014	miRNA	miRBase	cel-miR-1832a	III:11829191-11829211 (+)	21	UGGGCGGAGCGAAUCGAUGAU	MIMAT0006774_st	MIMAT0006774	C18D11.4a.1 // sense // intron // 3 /// C18D11.4a.2 // sense // intron // 3	---	MTI // --- // F26B1.2
20514407	0.731676	0.321321	0.410355	1.32901	1.32901	up	miRNA-4_0	Zea mays	May 13, 2014	miRNA	miRBase	zma-miR393b-3p	chr3:18638901-18638922 (+)	22	AUCAAUGCGAUCCUUUUGGAGG	MIMAT0015334_st	MIMAT0015334	---	---	---
20538485	12.5841	12.5841	0	1	1	-	miRNA-4_0	Homo sapiens	May 13, 2014	5.8s rRNA	Affymetrix Proprietary Database	gi:555853	---	157	CGACTCTTAGCGGTGGATCACTCGGCTCGTGCGTCGATGAAGAACGCAGCTAGCTGCGAGAATTAATGTGAATTGCAGGACACATTGATCATCGACACTTCGAACGCACTTGCGGCCCCGGGTTCCTCCCGGGGCTACGCCTGTCTGAGCGTCGCTT	gi555853_copy3_st	gi555853_copy3	---	---	---
20501077	0.377519	0.574147	-0.196628	-1.14602	1.14602	down	miRNA-4_0	Oryza sativa	May 13, 2014	miRNA	miRBase	osa-miR167a-3p	Chr12:25476917-25476938 (+)	22	AUCAUGCAUGACAGCCUCAUUU	MIMAT0006780_st	MIMAT0006780	---	osa-MIR167a // Chr12:25476808-25476948 (+) /// osa-MIR167h // Chr12:25480618-25480737 (+)	---
20536586	0.239019	0.747135	-0.508116	-1.42219	1.42219	down	miRNA-4_0	Homo sapiens	May 13, 2014	stem-loop	miRBase	hsa-mir-3683	chr7:7106595-7106676 (-)	82	GGGUGUACACCCCCUGCGACAUUGGAAGUAGUAUCAUCUCUCCCUUGGAUGCUACGAACAAUAUCACAGAAGGUGUACACCC	MI0016084_st	MI0016084	---	---	---
20519892	1.25504	0.776488	0.478552	1.39334	1.39334	up	miRNA-4_0	Branchiostoma floridae	May 13, 2014	miRNA	miRBase	bfl-miR-4859-3p	Bf_V2_28:2310508-2310529 (+)	22	UGACAGUAAUGCCCGCUGACUU	MIMAT0020087_st	MIMAT0020087	---	---	---
20515839	1.05063	0.640272	0.410358	1.32902	1.32902	up	miRNA-4_0	Bombyx mori	May 13, 2014	miRNA	miRBase	bmo-miR-3377-3p	scaffold2074:454-478 (-) /// scaffold26252:590-614 (+) /// scaffold3909:1031-1055 (-)	25	UAUCCUUUCAUAGGUUCUUGAUUUG	MIMAT0015568_st	MIMAT0015568	---	---	---
20529428	0.823645	0.592528	0.231117	1.17374	1.17374	up	miRNA-4_0	Panagrellus redivivus	May 13, 2014	miRNA	miRBase	prd-miR-7931-3p	KB455029.1:470826-470847 (+)	22	UCCUGAGCCUCCUCUGUCCCCG	MIMAT0030711_st	MIMAT0030711	---	prd-mir-7887 // KB455029.1:471460-471523 (+) /// prd-mir-7931 // KB455029.1:470784-470847 (+)	---
20514369	0.72173	0.969168	-0.247438	-1.1871	1.1871	down	miRNA-4_0	Zea mays	May 13, 2014	miRNA	miRBase	zma-miR159k-3p	chr8:10585226-10585246 (+)	21	UUUGGAUUGAAGGGAGCUCUG	MIMAT0013980_st	MIMAT0013980	---	zma-MIR159b // chr8:10588923-10589143 (+) /// zma-MIR159k // chr8:10585048-10585247 (+)	---
20527880	0.912127	0.715499	0.196628	1.14602	1.14602	up	miRNA-4_0	Manihot esculenta	May 13, 2014	miRNA	miRBase	mes-miR166c	scaffold07330:39227-39247 (-)	21	UCGGACCAGGCUUCAUUCCCC	MIMAT0029194_st	MIMAT0029194	---	---	---
20514145	0.88839	0.345201	0.543189	1.45719	1.45719	up	miRNA-4_0	Equus caballus	May 13, 2014	miRNA	miRBase	eca-miR-764-5p	chrX:90695313-90695331 (+)	19	GGUGCUCACUUGUCCUCCU	MIMAT0013243_st	MIMAT0013243	---	---	---
20533408	0.47658	0.369717	0.106863	1.07688	1.07688	up	miRNA-4_0	Homo sapiens	May 13, 2014	snoRNA	Ensembl	ENSG00000238612	chr17:65403959-65404062 (-)	104	ATCCTTTTGTGGTTCACAAGCACAGCGATTGGGTTTTCACACTCATGTCTGAGATGTGCCGCTCTCAAACCTTACTATGACATCAGCACATTGCCTATCTGATG	ENSG00000238612_st	ENSG00000238612	---	---	---
20507651	0.493078	0.493078	0	1	1	-	miRNA-4_0	Gallus gallus	May 13, 2014	miRNA	miRBase	gga-miR-1434	chr28:1442292-1442311 (+)	20	GUGCGUGAUGAUGGAAAAUU	MIMAT0007295_st	MIMAT0007295	ENSGALT00000002831 // sense // intron // 6 /// ENSGALT00000045049 // sense // intron // 5	---	---
20523311	0.328639	0.836754	-0.508115	-1.42219	1.42219	down	miRNA-4_0	Cricetulus griseus	May 13, 2014	miRNA	miRBase	cgr-miR-7b	---	24	UGGAAGACUUGUGAUUUUGUUGUU	MIMAT0024004_st	MIMAT0024004	---	---	---
20520847	0.493078	0.493078	0	1	1	-	miRNA-4_0	Medicago truncatula	May 13, 2014	miRNA	miRBase	mtr-miR5285c	chr3:39172494-39172517 (+)	24	UGGGACUUUGGGUAGAAUUAGGCG	MIMAT0021345_st	MIMAT0021345	---	---	---
20519201	0.764671	0.221482	0.543189	1.45719	1.45719	up	miRNA-4_0	Petromyzon marinus	May 13, 2014	miRNA	miRBase	pma-miR-152b	GL479147.1:18129-18149 (+)	21	UCAGUGCAAAACAGAACUUUG	MIMAT0019482_st	MIMAT0019482	---	---	---
20534268	0.475833	0.475833	0	1	1	-	miRNA-4_0	Homo sapiens	May 13, 2014	CDBox	snoRNABase	HBII-52-23	chr15:25456943-25457024 (+)	82	GGGTCAATGATGAGAACCCTATATTGTGTTGAAGAGAGGTGATGACTTAAAATTACCATGCTCAATGATTACGCTGAGGCCC	HBII-52-23_x_st	HBII-52-23	---	---	---
20523663	0.475833	0.279205	0.196628	1.14602	1.14602	up	miRNA-4_0	Macaca mulatta	May 13, 2014	miRNA	miRBase	mml-miR-1284	2:64673148-64673167 (+)	20	UCUGUACAGACCCUGGCUUU	MIMAT0024343_st	MIMAT0024343	ENSMMUT00000011204 // sense // intron // 2 /// ENSMMUT00000046592 // sense // intron // 1 /// ENSMMUT00000049426 // sense // exon // 1	---	---
20502135	9.52322	9.41239	0.11083	1.07985	1.07985	up	miRNA-4_0	Xenopus laevis	May 13, 2014	miRNA	miRBase	xla-miR-20	---	23	CAAAGUGCUCAUAGUGCAGGUAG	MIMAT0001348_st	MIMAT0001348	---	---	---
20534707	0.805407	0.428184	0.377223	1.29884	1.29884	up	miRNA-4_0	Rattus norvegicus	May 13, 2014	stem-loop	miRBase	rno-mir-140	19:37422704-37422802 (+)	99	GUGUCUCUCUCUGUGUCCUGCCAGUGGUUUUACCCUAUGGUAGGUUACAUCAUGCUGUUCUACCACAGGGUAGAACCACGGACAGGAUACUGGAGCACC	MI0000611_st	MI0000611	ENSRNOT00000040473 // sense // intron // 3	---	---
20509076	0.279061	0.526499	-0.247438	-1.1871	1.1871	down	miRNA-4_0	Caenorhabditis elegans	May 13, 2014	miRNA	miRBase	cel-miR-1829b	X:14977049-14977071 (+)	23	AAGCGAUCUUCUAGAUGGUUGUA	MIMAT0006770_st	MIMAT0006770	F20D1.3.1 // sense // intron // 2 /// F20D1.3.2 // sense // intron // 2	---	MTI // --- // mdh-1
20510205	0.377519	0.574147	-0.196628	-1.14602	1.14602	down	miRNA-4_0	Drosophila sechellia	May 13, 2014	miRNA	miRBase	dse-miR-9a	scaffold_29:261393-261415 (+)	23	UCUUUGGUUAUCUAGCUGUAUGA	MIMAT0008800_st	MIMAT0008800	---	---	---
20502342	0.633361	1.01058	-0.377219	-1.29884	1.29884	down	miRNA-4_0	Anopheles gambiae	May 13, 2014	miRNA	miRBase	aga-miR-308	3L:40899924-40899945 (-)	22	AAUCACAGGAGUAUACUGUGAG	MIMAT0001520_st	MIMAT0001520	---	---	microcosm // AGAP000053-RA // --- /// microcosm // AGAP000150-RA // Q9BIH5_ANOGA /// microcosm // AGAP000203-RA // --- /// microcosm // AGAP000284-RA // Q5XNU4_ANOGA /// microcosm // AGAP000301-RA // --- /// microcosm // AGAP000302-RA // --- /// microcosm // AGAP000315-RA // --- /// microcosm // AGAP000356-RA // --- /// microcosm // AGAP000396-RA // TPX1 /// microcosm // AGAP000399-RA // --- /// …
20532665	0.723659	0.920287	-0.196628	-1.14602	1.14602	down	miRNA-4_0	Homo sapiens	May 13, 2014	HAcaBox	snoRNABase	ACA38	chr6:31590856-31590987 (+)	132	TCCTCCTACAAAGGCGTGTCTGTGGTTCCCTGTCTTTGGACACGTAAGAATTGGAGGAAAATAAATGTGGATTTGGGAAACTTTGAGGCCAGCTTGCTTCTTGCAGGCTCATGATCAACCAATCTCACATAA	ACA38_s_st	ACA38	---	---	---
20513060	0.574147	0.377519	0.196628	1.14602	1.14602	up	miRNA-4_0	Medicago truncatula	May 13, 2014	miRNA	miRBase	mtr-miR2630f	chr3:38109569-38109589 (+)	21	UGGUUUUGGUCCUUGGUAUUU	MIMAT0013378_st	MIMAT0013378	---	---	---
20502714	7.46979	8.26051	-0.79072	-1.72994	1.72994	down	miRNA-4_0	Danio rerio	May 13, 2014	miRNA	miRBase	dre-miR-132-3p	10:36666585-36666606 (+) /// 10:36850267-36850288 (+) /// 15:25232575-25232596 (+)	22	UAACAGUCUACAGCCAUGGUCG	MIMAT0001829_st	MIMAT0001829	ENSDART00000109345 // antisense // intron // 1	dre-mir-2184 // 10:36859430-36859539 (-) /// dre-mir-132-3 // 10:36850202-36850320 (+)	microcosm // ENSDART00000000102 // musk /// microcosm // ENSDART00000000564 // asnsd1 /// microcosm // ENSDART00000000915 // zgc:153824 /// microcosm // ENSDART00000001201 // bysl /// microcosm // ENSDART00000001320 // pdgfra /// microcosm // ENSDART00000001331 // fabgl /// microcosm // ENSDART00000002095 // tmem39b /// microcosm // ENSDART00000002193 // kctd12b /// microcosm // ENSDART0000000223…
20538139	1.23374	1.67858	-0.44484	-1.36116	1.36116	down	miRNA-4_0	Homo sapiens	May 13, 2014	CDBox	snoRNABase	U16	chr15:66795149-66795249 (-)	101	TTGCAATGATGTCGTAATTTGCGTCTTACTCTGTTCTCAGCGACAGTTGCCTGCTGTCAGTAAGCTGGTACAGAAGGTTGACGAAAATTCTTACTGAGCAA	U16_st	U16	---	---	---
20532767	0.493078	0.493078	0	1	1	-	miRNA-4_0	Homo sapiens	May 13, 2014	snoRNA	Ensembl	ENSG00000199959	chr1:84743004-84743140 (+)	137	TTGGTCCTGATTCAAGGCCAGCAGTTTGCTGAAGCTGTTGGTTTCAAGCAGGAGACTAAATAATTGTCTTTTCATGGTCTGTTGGCCATCTTATAACTTTGGAAATGTAATGTCCAATTCATTAGAAATAAACATCT	ENSG00000199959_st	ENSG00000199959	---	---	---
20518823	1.08265	1.56121	-0.47856	-1.39335	1.39335	down	miRNA-4_0	Homo sapiens	May 13, 2014	miRNA	miRBase	hsa-miR-4446-3p	chr3:113313765-113313786 (+)	22	CAGGGCUGGCAGUGACAUGGGU	MIMAT0018965_st	MIMAT0018965	ENST00000264852 // sense // intron // 10 /// ENST00000393830 // sense // intron // 10 /// ENST00000480746 // sense // intron // 1 /// ENST00000488390 // sense // intron // 3 /// OTTHUMT00000317564 // sense // intron // 10 /// OTTHUMT00000317567 // sense // intron // 3 /// OTTHUMT00000354232 // sense // intron // 1	---	---
20537210	0.574147	0.377519	0.196628	1.14602	1.14602	up	miRNA-4_0	Homo sapiens	May 13, 2014	stem-loop	miRBase	hsa-mir-5690	chr6:35632494-35632566 (-)	73	CUUUUAAUUUCAGCUACUACCUCUAUUAGGAUUUGGGAGUUAUACUAAUAGAGGUAAUAGUUGAAAUUAAGAG	MI0019295_st	MI0019295	ENST00000357266 // sense // intron // 1 /// ENST00000536438 // sense // intron // 2 /// ENST00000539068 // sense // intron // 1 /// ENST00000540787 // sense // intron // 1 /// ENST00000542713 // sense // intron // 1 /// OTTHUMT00000040309 // sense // intron // 1	---	---
20527553	0.204238	0.204238	0	1	1	-	miRNA-4_0	Monodelphis domestica	May 13, 2014	miRNA	miRBase	mdo-miR-7392-5p	chrX:47647594-47647615 (+)	22	UACGAGUAUACCUUGGUUACGU	MIMAT0028882_st	MIMAT0028882	---	mdo-mir-7392-1 // chrX:47647594-47647650 (+) /// mdo-mir-7392-2 // chrX:47656551-47656607 (+) /// mdo-mir-7393 // chrX:47653726-47653777 (+) /// mdo-mir-7394a // chrX:47660934-47660987 (+) /// mdo-mir-7395 // chrX:47661482-47661537 (+)	---
20524287	0.475833	0.475833	0	1	1	-	miRNA-4_0	Hordeum vulgare	May 13, 2014	miRNA	miRBase	hvu-miR6193	---	23	CUCUGCCACCGGUCCAUGACGAC	MIMAT0024819_st	MIMAT0024819	---	---	---
20511448	0.377519	0.377519	0	1	1	-	miRNA-4_0	Oryza sativa	May 13, 2014	miRNA	miRBase	osa-miR2092-5p	Chr12:10116332-10116352 (+)	21	CAACUGAAGUCGGUGUUUACU	MIMAT0010048_st	MIMAT0010048	---	---	---
20535577	0.493078	0.903432	-0.410354	-1.32901	1.32901	down	miRNA-4_0	Mus musculus	May 13, 2014	stem-loop	miRBase	mmu-mir-741	chrX:66796805-66796875 (-)	71	UUGAUCUACGUAGAUUGGUACCUAUCAUGUAAAUCAUGUAAGCAUGAGAGAUGCCAUUCUAUGUAGAUUAA	MI0005205_st	MI0005205	---	mmu-mir-463 // chrX:66799223-66799297 (-) /// mmu-mir-471 // chrX:66792595-66792661 (-) /// mmu-mir-741 // chrX:66796805-66796875 (-) /// mmu-mir-880 // chrX:66800530-66800607 (-) /// mmu-mir-881 // chrX:66801944-66802021 (-) /// mmu-mir-883b // chrX:66789890-66789967 (-) /// mmu-mir-878 // chrX:66801508-66801585 (-)	---
20508641	0.377519	1.11675	-0.739231	-1.66929	1.66929	down	miRNA-4_0	Macaca mulatta	May 13, 2014	miRNA	miRBase	mml-miR-494-5p	7:164314577-164314599 (+)	23	AGGUUGUCCGUGUUGUCUUCUCU	MIMAT0026885_st	MIMAT0026885	---	mml-mir-299 // 7:164309587-164309649 (+) /// mml-mir-323a // 7:164311526-164311611 (+) /// mml-mir-329-1 // 7:164312583-164312666 (+) /// mml-mir-329-2 // 7:164312902-164312981 (+) /// mml-mir-376c // 7:164324189-164324254 (+) /// mml-mir-379 // 7:164307862-164307928 (+) /// mml-mir-380 // 7:164310810-164310870 (+) /// mml-mir-411 // 7:164309121-164309202 (+) /// mml-mir-494 // 7:164314563-164314…	---
20517451	0.172342	0.368969	-0.196627	-1.14602	1.14602	down	miRNA-4_0	Ciona intestinalis	May 13, 2014	miRNA	miRBase	cin-miR-4089-5p	1q:5364509-5364528 (+)	20	CUUGGAAAUGCAUGUGCUUU	MIMAT0016666_st	MIMAT0016666	---	---	---
20535497	0.328639	0.836754	-0.508115	-1.42219	1.42219	down	miRNA-4_0	Mus musculus	May 13, 2014	stem-loop	miRBase	mmu-mir-763	chr10:120447991-120448110 (-)	120	AAUGAUGGAGGUGCAGGCGUUUCCUGGGGAUUAAUGACCAGCUGGGAAGAACCAGUGGCCCUCGGCUCUGCCUCCCAGCCAGCCAUUAACUCCAAGGAAAUGUCUUUUGCUGAGGUCGUU	MI0004516_st	MI0004516	ENSMUST00000072777 // sense // intron // 3 /// ENSMUST00000159699 // sense // intron // 3 /// OTTMUST00000083149 // sense // intron // 3 /// OTTMUST00000083150 // sense // intron // 3	---	---
20512231	0.368969	0.368969	0	1	1	-	miRNA-4_0	Oryza sativa	May 13, 2014	miRNA	miRBase	osa-miR2118h	Chr4:21652679-21652700 (-)	22	UUCCUGAUGCCUCUCAUUCCUA	MIMAT0011747_st	MIMAT0011747	---	osa-MIR1869 // Chr4:21644852-21644989 (+) /// osa-MIR2118a // Chr4:21642923-21643101 (-) /// osa-MIR2118b // Chr4:21645285-21645463 (-) /// osa-MIR2118c // Chr4:21647968-21648064 (-) /// osa-MIR2118d // Chr4:21647689-21647864 (-) /// osa-MIR2118e // Chr4:21647428-21647604 (-) /// osa-MIR2118f // Chr4:21650514-21650682 (-) /// osa-MIR2118g // Chr4:21650301-21650460 (-) /// osa-MIR2118h // Chr4:216…	---
20534767	0.591391	0.805117	-0.213726	-1.15968	1.15968	down	miRNA-4_0	Mus musculus	May 13, 2014	stem-loop	miRBase	mmu-mir-181a-1	chr1:137966455-137966541 (+)	87	GGUUGCUUCAGUGAACAUUCAACGCUGUCGGUGAGUUUGGAAUUCAAAUAAAAACCAUCGACCGUUGAUUGUACCCUAUAGCUAACC	MI0000697_x_st	MI0000697	ENSMUST00000182127 // sense // intron // 2 /// ENSMUST00000182158 // sense // exon // 1 /// ENSMUST00000182424 // antisense // intron // 1 /// ENSMUST00000182680 // antisense // intron // 1 /// OTTMUST00000113282 // sense // intron // 2 /// OTTMUST00000113287 // antisense // intron // 1 /// OTTMUST00000113288 // antisense // intron // 1 /// OTTMUST00000113293 // sense // exon // 1	mmu-mir-181a-1 // chr1:137966455-137966541 (+) /// mmu-mir-181b-1 // chr1:137966639-137966718 (+)	---
20518129	0.270656	0.484383	-0.213727	-1.15968	1.15968	down	miRNA-4_0	Tribolium castaneum	May 13, 2014	miRNA	miRBase	tca-miR-3802-5p	chrLG10:10293025-10293043 (+)	19	UUGCUUGAAUGACGAGAUA	MIMAT0018620_st	MIMAT0018620	---	---	---
20510394	0.475833	0.475833	0	1	1	-	miRNA-4_0	Drosophila willistoni	May 13, 2014	miRNA	miRBase	dwi-bantam	scf2_1100000004511:10172172-10172194 (+)	23	UGAGAUCAUUUUGAAAGCUGAUU	MIMAT0008985_st	MIMAT0008985	---	---	---
20504531	0.47554	0.672169	-0.196629	-1.14602	1.14602	down	miRNA-4_0	Rhesus lymphocryptovirus	May 13, 2014	miRNA	miRBase	rlcv-miR-rL1-7-3p	---	21	AGUGGGCCUGUUUCCCUCACA	MIMAT0019086_st	MIMAT0019086	---	---	---
20518221	0.583375	0.40278	0.180595	1.13335	1.13335	up	miRNA-4_0	Tribolium castaneum	May 13, 2014	miRNA	miRBase	tca-miR-2796-5p	chrLG2:19364043-19364066 (-)	24	AGGGGUUUCUUUCGGCCUCCAGCG	MIMAT0018712_st	MIMAT0018712	---	---	---
20504227	0.367099	0.367099	0	1	1	-	miRNA-4_0	Mus musculus	May 13, 2014	miRNA	miRBase	mmu-miR-369-5p	chr12:109743431-109743452 (+)	22	AGAUCGACCGUGUUAUAUUCGC	MIMAT0003185_st	MIMAT0003185	ENSMUST00000182185 // sense // intron // 9 /// ENSMUST00000182268 // sense // intron // 4 /// ENSMUST00000183116 // sense // intron // 5 /// OTTMUST00000113366 // sense // intron // 4 /// OTTMUST00000113368 // sense // intron // 5 /// OTTMUST00000114051 // sense // intron // 9	mmu-mir-134 // chr12:109734139-109734209 (+) /// mmu-mir-154 // chr12:109738433-109738498 (+) /// mmu-mir-377 // chr12:109740510-109740577 (+) /// mmu-mir-382 // chr12:109733771-109733846 (+) /// mmu-mir-409 // chr12:109743158-109743236 (+) /// mmu-mir-410 // chr12:109743715-109743795 (+) /// mmu-mir-412 // chr12:109743289-109743368 (+) /// mmu-mir-485 // chr12:109734902-109734974 (+) /// mmu-mir…	microcosm // ENSMUST00000000031 // H19 /// microcosm // ENSMUST00000000153 // Gna12 /// microcosm // ENSMUST00000000543 // Grasp /// microcosm // ENSMUST00000000633 // Zfp354b /// microcosm // ENSMUST00000000707 // Loxl3 /// microcosm // ENSMUST00000000822 // Car4 /// microcosm // ENSMUST00000001166 // Cnnm3 /// microcosm // ENSMUST00000001416 // Hars /// microcosm // ENSMUST00000001757 // Eef1e1…
20519732	0.41666	0.569494	-0.152834	-1.11175	1.11175	down	miRNA-4_0	Theobroma cacao	May 13, 2014	miRNA	miRBase	tcc-miR169b	---	21	CAGCCAAGGAUGACUUGCCGG	MIMAT0020392_st	MIMAT0020392	---	---	---
20523807	0.715499	0.270656	0.444843	1.36117	1.36117	up	miRNA-4_0	Manduca sexta	May 13, 2014	miRNA	miRBase	mse-miR-279d	JH668768.1:162742-162764 (-)	23	UGACUAGAUCCAUACUCGUCUGC	MIMAT0024485_st	MIMAT0024485	---	mse-mir-279b // JH668768.1:163114-163212 (-) /// mse-mir-279d // JH668768.1:162723-162824 (-)	---
20509827	0.196926	0.377519	-0.180593	-1.13335	1.13335	down	miRNA-4_0	Drosophila ananassae	May 13, 2014	miRNA	miRBase	dan-miR-4	scaffold_13266:9731571-9731591 (+)	21	AUAAAGCUAGACAACCAUUGA	MIMAT0008427_st	MIMAT0008427	---	dan-mir-3 // scaffold_13266:9731226-9731298 (+) /// dan-mir-4 // scaffold_13266:9731523-9731603 (+) /// dan-mir-286 // scaffold_13266:9731359-9731461 (+) /// dan-mir-309 // scaffold_13266:9731113-9731180 (+) /// dan-mir-5 // scaffold_13266:9731682-9731748 (+) /// dan-mir-6-1 // scaffold_13266:9731820-9731887 (+) /// dan-mir-6-3 // scaffold_13266:9732122-9732197 (+) /// dan-mir-6-2 // scaffold_132…	---
20518799	0.562179	0.24338	0.318799	1.24729	1.24729	up	miRNA-4_0	Homo sapiens	May 13, 2014	miRNA	miRBase	hsa-miR-4427	chr1:233759941-233759961 (+)	21	UCUGAAUAGAGUCUGAAGAGU	MIMAT0018942_st	MIMAT0018942	ENST00000366621 // sense // intron // 1 /// OTTHUMT00000092565 // sense // intron // 1	---	---
20526076	0.71511	0.71511	0	1	1	-	miRNA-4_0	Mus musculus	May 13, 2014	miRNA	miRBase	mmu-miR-7055-3p	chr7:45173339-45173361 (+)	23	UUGCUACUUUGAUACCCCACCAG	MIMAT0028015_st	MIMAT0028015	ENSMUST00000085374 // sense // intron // 10	---	---
20522562	0.920287	0.723659	0.196628	1.14602	1.14602	up	miRNA-4_0	Oryza sativa	May 13, 2014	miRNA	miRBase	osa-miR5806	Chr6:24708676-24708696 (+)	21	ACAGGCAAAGACAAUGACGGC	MIMAT0023277_st	MIMAT0023277	---	---	---
20500149	6.04768	6.52437	-0.47669	-1.39155	1.39155	down	miRNA-4_0	Homo sapiens	May 13, 2014	miRNA	miRBase	hsa-miR-24-2-5p	chr19:13947140-13947161 (-)	22	UGCCUACUGAGCUGAAACACAG	MIMAT0004497_st	MIMAT0004497	ENST00000587762 // sense // exon // 1 /// OTTHUMT00000457941 // sense // exon // 1	hsa-mir-23a // chr19:13947401-13947473 (-) /// hsa-mir-24-2 // chr19:13947101-13947173 (-) /// hsa-mir-27a // chr19:13947254-13947331 (-)	MTI // --- // BCL2 /// microcosm // ENST00000006251 // ARHGAP8 /// microcosm // ENST00000011691 // SS18L2 /// microcosm // ENST00000014930 // HEBP1 /// microcosm // ENST00000155674 // CECR5 /// microcosm // ENST00000158149 // C17orf85 /// microcosm // ENST00000202967 // SIRT4 /// microcosm // ENST00000206514 // SLC7A8 /// microcosm // ENST00000211287 // MAPK13 /// microcosm // ENST00000215909 // …
20520939	0.526499	1.11745	-0.590951	-1.50624	1.50624	down	miRNA-4_0	Ascaris suum	May 13, 2014	miRNA	miRBase	asu-miR-9-3p	---	23	AUAAAGCUGGACGACCGAAGUAA	MIMAT0021432_st	MIMAT0021432	---	---	---
20534174	8.72207	8.7467	-0.02463	-1.01722	1.01722	down	miRNA-4_0	Homo sapiens	May 13, 2014	snoRNA	Ensembl	ENSG00000265849	chrHSCHR6_MHC_APD:31515442-31515517 (-)	76	GCCAAATGATGTTTATTTGAAACAGGAGCACCTCAGTGCAAGGACGACTCTTATCTATCACCCATGACTGATGGCT	ENSG00000265849_s_st	ENSG00000265849	---	---	---
20507290	0.582697	0.368969	0.213728	1.15968	1.15968	up	miRNA-4_0	Ornithorhynchus anatinus	May 13, 2014	miRNA	miRBase	oan-miR-1421h-5p	Contig22847:6926-6946 (-)	21	UGGUCACCUGACUUGCAGUGU	MIMAT0006977_st	MIMAT0006977	---	oan-mir-1421a // Contig22847:75-167 (-) /// oan-mir-1421b // Contig22847:1681-1759 (-) /// oan-mir-1421c // Contig22847:2828-2908 (-) /// oan-mir-1421d // Contig22847:3447-3563 (-) /// oan-mir-1421e // Contig22847:3936-4040 (-) /// oan-mir-1421f // Contig22847:5019-5107 (-) /// oan-mir-1421g-1 // Contig22847:6129-6240 (-) /// oan-mir-1421h // Contig22847:6874-6963 (-) /// oan-mir-1421i-1 // Conti…	---
20511928	0.582697	0.368969	0.213728	1.15968	1.15968	up	miRNA-4_0	Caenorhabditis elegans	May 13, 2014	miRNA	miRBase	cel-miR-2214-5p	III:7278651-7278671 (+)	21	AUUCGGUCCGGAGUCAAUGGG	MIMAT0011443_st	MIMAT0011443	B0361.11 // sense // intron // 3	---	---
20533257	0.813813	0.368969	0.444844	1.36117	1.36117	up	miRNA-4_0	Homo sapiens	May 13, 2014	snoRNA	Ensembl	ENSG00000238384	chr7:94905898-94905996 (+)	99	ATCTTTTGTAGTTCCTAAGTGTGATGATTGGGTGTTCACAGGCATGTGTGAGATGGCCTCCCTCAAACCTTGTTATGACATTGGCATACCCAAAAAAAA	ENSG00000238384_x_st	ENSG00000238384	---	---	---
20519883	0.509643	0.295917	0.213726	1.15968	1.15968	up	miRNA-4_0	Strongylocentrotus purpuratus	May 13, 2014	miRNA	miRBase	spu-miR-4855	GL905479.1:124733-124756 (-)	24	UGUGUAACAUCUCAUUCAGUGGGU	MIMAT0020078_st	MIMAT0020078	---	---	---
20519293	1.46022	1.46022	0	1	1	-	miRNA-4_0	Petromyzon marinus	May 13, 2014	miRNA	miRBase	pma-miR-4544-3p	GL479979.1:15336-15357 (-)	22	UCCGGGGUCGGUGUAGGCUAAA	MIMAT0019574_st	MIMAT0019574	---	---	---
20517673	0.377519	0.574147	-0.196628	-1.14602	1.14602	down	miRNA-4_0	Homo sapiens	May 13, 2014	miRNA	miRBase	hsa-miR-4296	chr10:126721413-126721429 (-)	17	AUGUGGGCUCAGGCUCA	MIMAT0016845_st	MIMAT0016845	ENST00000337195 // sense // intron // 3 /// ENST00000411419 // sense // intron // 3 /// ENST00000460976 // sense // intron // 2 /// ENST00000494626 // sense // intron // 3 /// ENST00000531469 // sense // intron // 3 /// OTTHUMT00000050900 // sense // intron // 3 /// OTTHUMT00000050901 // sense // intron // 3 /// OTTHUMT00000050902 // sense // intron // 3 /// OTTHUMT00000050903 // sense // intron …	---	---
20515759	0.68101	0.484383	0.196627	1.14602	1.14602	up	miRNA-4_0	Bombyx mori	May 13, 2014	miRNA	miRBase	bmo-miR-3299	nscaf1071:357890-357912 (-)	23	UCAUUGUUAAAGUCUGUAGUCUA	MIMAT0015488_st	MIMAT0015488	---	---	---
20513503	0.475833	0.475833	0	1	1	-	miRNA-4_0	Bombyx mori	May 13, 2014	miRNA	miRBase	bmo-miR-2791	nscaf2902:5663004-5663025 (-)	22	UUUUCAUAACAGCUCUGUCAGC	MIMAT0013689_st	MIMAT0013689	---	---	---
20510622	1.8897	3.41729	-1.52759	-2.88304	2.88304	down	miRNA-4_0	Bos taurus	May 13, 2014	miRNA	miRBase	bta-miR-328	chr18:34957620-34957641 (-)	22	CUGGCCCUCUCUGCCCUUCCGU	MIMAT0009287_st	MIMAT0009287	ENSBTAT00000001696 // antisense // 3UTR // 14	---	---
20526879	0.591391	0.838828	-0.247437	-1.1871	1.1871	down	miRNA-4_0	Homo sapiens	May 13, 2014	miRNA	miRBase	hsa-miR-7161-3p	chr6:159030795-159030822 (+)	28	UAGAUCUUUGACUCUGGCAGUCUCCAGG	MIMAT0028233_st	MIMAT0028233	ENST00000367090 // sense // intron // 10 /// ENST00000403590 // antisense // exon // 2 /// OTTHUMT00000042872 // antisense // exon // 2 /// OTTHUMT00000042873 // sense // intron // 10	---	---
20511395	0.591391	0.591391	0	1	1	-	miRNA-4_0	Branchiostoma floridae	May 13, 2014	miRNA	miRBase	bfl-miR-2072-5p	Bf_V2_140:536496-536517 (-)	22	UGCAACAUCACAGUGACCACAU	MIMAT0010000_st	MIMAT0010000	---	bfl-mir-2072 // Bf_V2_140:536442-536523 (-) /// bfl-mir-4863 // Bf_V2_140:536779-536871 (-)	---
20520002	0.443515	0.443515	0	1	1	-	miRNA-4_0	Caenorhabditis elegans	May 13, 2014	miRNA	miRBase	cel-miR-4929	II:13461707-13461728 (-)	22	AAUGCACCACAUCUUACGCUCA	MIMAT0020135_st	MIMAT0020135	E01G4.3a.1 // sense // exon // 2 /// E01G4.3a.2 // sense // exon // 2 /// E01G4.3a.3 // sense // exon // 2 /// E01G4.3b.1 // sense // 5UTR // 1 /// E01G4.3b.2 // sense // 5UTR // 2 /// E01G4.3b.3 // sense // 5UTR // 2 /// E01G4.3c.1 // sense // exon // 4 /// E01G4.3c.2 // sense // exon // 4 /// E01G4.3c.3 // sense // exon // 4 /// E01G4.9 // sense // exon // 1	---	---
20528501	1.17681	0.945692	0.231118	1.17374	1.17374	up	miRNA-4_0	Taeniopygia guttata	May 13, 2014	miRNA	miRBase	tgu-miR-7644-3p	chr3:57588402-57588424 (-)	23	UUUUCCUAUAUGAAAAUGGCAGA	MIMAT0029789_st	MIMAT0029789	ENSTGUT00000011889 // sense // intron // 1 /// ENSTGUT00000018452 // sense // exon // 1	---	---
20509495	0.698255	0.698255	0	1	1	-	miRNA-4_0	Pan troglodytes	May 13, 2014	miRNA	miRBase	ptr-miR-410	14:100762631-100762651 (+)	21	AAUAUAACACAGAUGGCCUGU	MIMAT0008137_st	MIMAT0008137	ENSPTRT00000054330 // sense // exon // 1	ptr-mir-154 // 14:100756425-100756508 (+) /// ptr-mir-369 // 14:100762269-100762337 (+) /// ptr-mir-377 // 14:100758721-100758788 (+) /// ptr-mir-409 // 14:100761971-100762048 (+) /// ptr-mir-410 // 14:100762583-100762661 (+) /// ptr-mir-412 // 14:100762118-100762207 (+) /// ptr-mir-453 // 14:100752847-100752925 (+) /// ptr-mir-496 // 14:100757244-100757344 (+) /// ptr-mir-656 // 14:100763398-100…	---
20513416	0.172342	0.172342	0	1	1	-	miRNA-4_0	Bombyx mori	May 13, 2014	miRNA	miRBase	bmo-miR-11-3p	nscaf2655:1162589-1162610 (+)	22	CAUCACAGUCAGAGUUCUAGCU	MIMAT0013602_st	MIMAT0013602	---	bmo-mir-11 // nscaf2655:1162545-1162620 (+) /// bmo-mir-998 // nscaf2655:1163490-1163562 (+)	---
20525009	0.443515	0.443515	0	1	1	-	miRNA-4_0	Homo sapiens	May 13, 2014	miRNA	miRBase	hsa-miR-6504-5p	chr16:81644957-81644977 (+)	21	UCUGGCUGUGCUGUAAUGCAG	MIMAT0025464_st	MIMAT0025464	ENST00000537098 // sense // intron // 2 /// ENST00000539778 // sense // intron // 2 /// ENST00000565029 // sense // intron // 1 /// ENST00000566513 // sense // intron // 1 /// OTTHUMT00000432399 // sense // intron // 2 /// OTTHUMT00000432400 // sense // intron // 2 /// OTTHUMT00000432401 // sense // intron // 1 /// OTTHUMT00000432402 // sense // intron // 1	---	---
20518482	0.966884	0.429626	0.537258	1.45121	1.45121	up	miRNA-4_0	Triticum aestivum	May 13, 2014	miRNA	miRBase	tae-miR169	TA108977_4565:129-150 (+)	22	GGGCAAGUCACCCUGGGCUACC	MIMAT0018219_st	MIMAT0018219	---	---	---
20537318	1.3022	0.657164	0.645036	1.56378	1.56378	up	miRNA-4_0	Rattus norvegicus	May 13, 2014	stem-loop	miRBase	rno-mir-3072	6:134429885-134429995 (+)	111	CCAAGAAGGUGGCAGGGCUGUGAGUGUGAGGGACCCCGAGGGAGGGCAGGCUGCCCCAGGCCCUGCCCCCUCCAGGAAGCCUUCUUGCUCCAGCCCCACACACGAUCUCAA	MI0021856_st	MI0021856	---	rno-mir-377 // 6:134421775-134421846 (+) /// rno-mir-412 // 6:134424656-134424725 (+) /// rno-mir-541 // 6:134423740-134423829 (+) /// rno-mir-409a // 6:134424504-134424580 (+) /// rno-mir-369 // 6:134424778-134424856 (+) /// rno-mir-410 // 6:134425082-134425157 (+) /// rno-mir-496 // 6:134420368-134420446 (+) /// rno-mir-3578 // 6:134424757-134424873 (-) /// rno-mir-409b // 6:134424503-134424582…	---
20528287	0.493078	0.493078	0	1	1	-	miRNA-4_0	Ictalurus punctatus	May 13, 2014	miRNA	miRBase	ipu-miR-457b	---	22	UAGCAGCACAUCAAUAUUGGCA	MIMAT0029577_st	MIMAT0029577	---	---	---
20500657	11.8204	11.961	-0.1406	-1.10236	1.10236	down	miRNA-4_0	Mus musculus	May 13, 2014	miRNA	miRBase	mmu-let-7d-5p	chr13:48536078-48536099 (-)	22	AGAGGUAGUAGGUUGCAUAGUU	MIMAT0000383_st	MIMAT0000383	ENSMUST00000181490 // sense // exon // 1 /// OTTMUST00000112524 // sense // exon // 1	mmu-let-7d // chr13:48536012-48536114 (-) /// mmu-let-7a-1 // chr13:48538179-48538272 (-) /// mmu-let-7f-1 // chr13:48537829-48537917 (-)	MTI // --- // Drd3 /// microcosm // ENSMUST00000000031 // H19 /// microcosm // ENSMUST00000000102 // Slc25a18 /// microcosm // ENSMUST00000000348 // Rtcd1 /// microcosm // ENSMUST00000000505 // Mcm7 /// microcosm // ENSMUST00000000633 // Zfp354b /// microcosm // ENSMUST00000000754 // Spg7 /// microcosm // ENSMUST00000000834 // Fasl /// microcosm // ENSMUST00000001036 // Tyk2 /// microcosm // ENSM…
20510119	0.796569	0.59994	0.196629	1.14602	1.14602	up	miRNA-4_0	Drosophila persimilis	May 13, 2014	miRNA	miRBase	dpe-miR-34	scaffold_19:725072-725093 (-)	22	UGGCAGUGUGGUUAGCUGGUUG	MIMAT0008715_st	MIMAT0008715	---	dpe-mir-277 // scaffold_19:726038-726135 (-) /// dpe-mir-34 // scaffold_19:725010-725106 (-)	---
20529174	0.616796	0.813424	-0.196628	-1.14602	1.14602	down	miRNA-4_0	Panagrellus redivivus	May 13, 2014	miRNA	miRBase	prd-lin-4-3p	KB455497.1:10809-10830 (-)	22	ACGGACUAUAGUGUCGGGAAUG	MIMAT0030457_st	MIMAT0030457	---	---	---
20532722	1.98018	2.39054	-0.41036	-1.32902	1.32902	down	miRNA-4_0	Homo sapiens	May 13, 2014	HAcaBox	snoRNABase	ACA9	chr7:45024977-45025109 (-)	133	TAGCAAGCCTCCAGCGTGCTTGGGTCTGCGGTGACCCTATGCATTCCTTCAGTGCTTGCTAGAACAGTTTTGAAACGGTTTGAGGCCTTGCCCTGCTCCATCCAGAGCAAGGTTATAGAAATTTCAGACAATG	ACA9_st	ACA9	---	---	---
20502770	0.29606	0.937531	-0.641471	-1.55992	1.55992	down	miRNA-4_0	Danio rerio	May 13, 2014	miRNA	miRBase	dre-miR-455a	5:67759800-67759821 (-)	22	UAUGUGCCCUUGGACUACAUCG	MIMAT0001879_st	MIMAT0001879	ENSDART00000097297 // sense // intron // 8 /// ENSDART00000137363 // sense // intron // 3 /// OTTDART00000023198 // sense // intron // 3	---	microcosm // ENSDART00000001092 // ncor2 /// microcosm // ENSDART00000001376 // zgc:153243 /// microcosm // ENSDART00000002247 // LOC562624 /// microcosm // ENSDART00000002279 // cdh11 /// microcosm // ENSDART00000003278 // A2BG57_DANRE /// microcosm // ENSDART00000003298 // edem1 /// microcosm // ENSDART00000003634 // stard3 /// microcosm // ENSDART00000003641 // LOC100007059 /// microcosm // EN…
20501404	0.821973	0.574537	0.247436	1.1871	1.1871	up	miRNA-4_0	Rattus norvegicus	May 13, 2014	miRNA	miRBase	rno-miR-92a-1-5p	15:99854452-99854474 (+)	23	AGGUUGGGAUUUGUCGCAAUGCU	MIMAT0017107_st	MIMAT0017107	---	rno-mir-20a // 15:99854190-99854274 (+) /// rno-mir-17-1 // 15:99853735-99853818 (+) /// rno-mir-18a // 15:99853871-99853966 (+) /// rno-mir-19b-1 // 15:99854320-99854406 (+) /// rno-mir-19a // 15:99854018-99854099 (+) /// rno-mir-92a-1 // 15:99854442-99854519 (+)	---
20532744	0.71511	0.71511	0	1	1	-	miRNA-4_0	Homo sapiens	May 13, 2014	snoRNA	Ensembl	ENSG00000199566	chr12:47739949-47740080 (-)	132	GGCCTCTCAGTGCCGCTTAATCACACAGGTCCAGTGTGTGCTTGGTGTCTTTTCTGGGAGGCAGAGGAAGGCTCTCCTAATCACAACAGACCTGCCCAGAAGGGCCTCTCTATTTCTAGGAGTATGATAGCT	ENSG00000199566_st	ENSG00000199566	---	---	---
20514370	0.747135	0.747135	0	1	1	-	miRNA-4_0	Zea mays	May 13, 2014	miRNA	miRBase	zma-miR160g-5p	chr6:91449746-91449766 (+)	21	UGCCUGGCUCCCUGUAUGCCA	MIMAT0013981_st	MIMAT0013981	---	---	---
20524705	0.350244	0.136517	0.213727	1.15968	1.15968	up	miRNA-4_0	Mus musculus	May 13, 2014	miRNA	miRBase	mmu-miR-6410	chr10:78434803-78434824 (+)	22	UGGCUCAGGGACUACUCUGUGC	MIMAT0025163_st	MIMAT0025163	---	---	---
20528880	0.698255	0.698255	0	1	1	-	miRNA-4_0	Brachypodium distachyon	May 13, 2014	miRNA	miRBase	bdi-miR5049-3p	chr1:9873506-9873529 (-)	24	CAAGUAAUAUGGAUCGGAGGAAGU	MIMAT0030163_st	MIMAT0030163	---	---	---
20515787	0.40278	0.583375	-0.180595	-1.13335	1.13335	down	miRNA-4_0	Bombyx mori	May 13, 2014	miRNA	miRBase	bmo-miR-3328	scaffold418:306439-306463 (+)	25	UGUUUGUGCACUUCAGGGAAUCUAU	MIMAT0015516_st	MIMAT0015516	---	---	---
20505025	0.68101	0.484383	0.196627	1.14602	1.14602	up	miRNA-4_0	Bombyx mori	May 13, 2014	miRNA	miRBase	bmo-miR-14-3p	nscaf3040:1271379-1271399 (-)	21	UCAGUCUUUUUCUCUCUCCUA	MIMAT0004196_st	MIMAT0004196	---	---	---
20523384	12.6806	12.784	-0.1034	-1.0743	1.0743	down	miRNA-4_0	Gorilla gorilla	May 13, 2014	miRNA	miRBase	ggo-let-7b	22:30604977-30604997 (+)	21	UGAGGUAGUAGGUUGUGUGGU	MIMAT0024077_st	MIMAT0024077	---	ggo-let-7a // 22:30604020-30604128 (+) /// ggo-let-7b // 22:30604957-30605065 (+)	---
20533949	0.582697	0.582697	0	1	1	-	miRNA-4_0	Homo sapiens	May 13, 2014	snoRNA	Ensembl	ENSG00000252392	chrGL000192.1:107278-107339 (+)	62	CCAAAGATGAGATCCTGTCATGAACCAAAGATTATTACAAATGTGATTCTGGACACCTGAGG	ENSG00000252392_s_st	ENSG00000252392	---	---	---
20535579	0.461052	0.969168	-0.508116	-1.42219	1.42219	down	miRNA-4_0	Mus musculus	May 13, 2014	stem-loop	miRBase	mmu-mir-743a	chrX:66776757-66776818 (-)	62	CUGUAUUCAGAUUGGUGCCUGUCAUGUUUAUAAGAAUGAAAGACACCAAGCUGAGUAGAGUA	MI0005207_st	MI0005207	---	mmu-mir-742 // chrX:66780373-66780437 (-) /// mmu-mir-743a // chrX:66776757-66776818 (-) /// mmu-mir-743b // chrX:66777256-66777332 (-) /// mmu-mir-883a // chrX:66780758-66780833 (-)	---
20530096	0.270656	0.467284	-0.196628	-1.14602	1.14602	down	miRNA-4_0	Prunus persica	May 13, 2014	miRNA	miRBase	ppe-miR7125-3p	KB639078.1:6342242-6342262 (+)	21	CGAACUUAUUGCAACUAGCUU	MIMAT0031537_st	MIMAT0031537	---	---	---
20526110	0.368969	0.368969	0	1	1	-	miRNA-4_0	Mus musculus	May 13, 2014	miRNA	miRBase	mmu-miR-7071-3p	chr8:88138254-88138274 (+)	21	CUGACGUCUCGGUUCCCGCAG	MIMAT0028049_st	MIMAT0028049	ENSMUST00000034079 // sense // intron // 1 /// ENSMUST00000069786 // antisense // exon // 2 /// ENSMUST00000121949 // sense // intron // 1 /// OTTMUST00000076961 // sense // intron // 1 /// OTTMUST00000076962 // sense // intron // 1	---	---
20512429	6.25227	5.87133	0.38094	1.30219	1.30219	up	miRNA-4_0	Bos taurus	May 13, 2014	miRNA	miRBase	bta-miR-2392	chr26:23609005-23609026 (+)	22	AUGGAUGGGGGUGAGGGGUGCA	MIMAT0011945_st	MIMAT0011945	ENSBTAT00000005655 // antisense // intron // 1 /// ENSBTAT00000005659 // sense // intron // 10	---	---
20505340	0.493078	0.493078	0	1	1	-	miRNA-4_0	Caenorhabditis elegans	May 13, 2014	miRNA	miRBase	cel-miR-791-3p	X:5809365-5809388 (+)	24	UUUGGCACUCCGCAGAUAAGGCAA	MIMAT0004226_st	MIMAT0004226	F13D11.5 // sense // exon // 1	cel-mir-230 // X:5803857-5803954 (+) /// cel-mir-791 // X:5809314-5809398 (+)	MTI // --- // unc-44 /// microcosm // AH9.2 // crn-4 /// microcosm // B0001.7 // B0001.7 /// microcosm // B0222.3 // B0222.3 /// microcosm // B0228.6 // B0228.6 /// microcosm // B0238.3 // srt-68 /// microcosm // B0244.7 // B0244.7 /// microcosm // B0281.3 // B0281.3 /// microcosm // B0303.7 // B0303.7 /// microcosm // B0304.8 // sra-35 /// microcosm // B0310.1 // B0310.1 /// microcosm // B0336.1…
20501681	0.813813	0.368969	0.444844	1.36117	1.36117	up	miRNA-4_0	Arabidopsis thaliana	May 13, 2014	miRNA	miRBase	ath-miR159c	chr2:18994826-18994846 (+)	21	UUUGGAUUGAAGGGAGCUCCU	MIMAT0001015_st	MIMAT0001015	---	---	---
20533543	0.319797	0.319797	0	1	1	-	miRNA-4_0	Homo sapiens	May 13, 2014	snoRNA	Ensembl	ENSG00000238821	chr1:28843988-28844087 (+)	100	ATGCTCTTGTAGCTCATAAGAAGATGACTGGGTGTTCACACGCATATGAGATGTGCCTCCCTCAAACCTTGTTAAGACATGGGCACATACCCATCTGATG	ENSG00000238821_x_st	ENSG00000238821	---	---	---
20525269	1.96218	1.69338	0.2688	1.20481	1.20481	up	miRNA-4_0	Gallus gallus	May 13, 2014	miRNA	miRBase	gga-miR-6632-5p	chr4:44243732-44243756 (+)	25	AGAGAUGAGAGGAGUGGAUGACAGC	MIMAT0025728_st	MIMAT0025728	ENSGALT00000017688 // sense // intron // 6	---	---
20515770	0.813813	0.813813	0	1	1	-	miRNA-4_0	Bombyx mori	May 13, 2014	miRNA	miRBase	bmo-miR-3310	scaffold1977:1461-1483 (-)	23	GCAGCUUGUAAACCAGCCCCUCG	MIMAT0015499_st	MIMAT0015499	---	---	---
20507903	0.310935	0.952406	-0.641471	-1.55992	1.55992	down	miRNA-4_0	Glycine max	May 13, 2014	miRNA	miRBase	gma-miR482a-5p	chr2:7783821-7783842 (+)	22	AGAAUUUGUGGGAAUGGGCUGA	MIMAT0017337_st	MIMAT0017337	---	---	---
20528016	0.407142	0.587736	-0.180594	-1.13335	1.13335	down	miRNA-4_0	Artibeus jamaicensis	May 13, 2014	miRNA	miRBase	aja-miR-3618	---	22	UGUCUACAUUAAUGAAAAGAGC	MIMAT0031148_st	MIMAT0031148	---	---	---
20520014	0.582697	0.582697	0	1	1	-	miRNA-4_0	Drosophila melanogaster	May 13, 2014	miRNA	miRBase	dme-miR-4940-3p	3L:9137754-9137775 (+)	22	AACAAGAUUUGUUUCGGCCGCC	MIMAT0020147_st	MIMAT0020147	FBtr0309276 // sense // exon // 12 /// FBtr0309278 // sense // exon // 9 /// FBtr0309280 // sense // exon // 9 /// FBtr0331857 // sense // exon // 9	---	---
20534166	1.00722	1.22094	-0.21372	-1.15967	1.15967	down	miRNA-4_0	Homo sapiens	May 13, 2014	snoRNA	Ensembl	ENSG00000265663	chrHSCHR6_MHC_MANN:29549656-29549739 (+)	84	TGGATTGGTGATGAGCAACAATCACCATCTTTCGTTTGAGTCTCATGGCCATGAGACCAACCCCATGCACTGCTCTGAGACCTG	ENSG00000265663_x_st	ENSG00000265663	---	---	---
20529275	0.591391	0.591391	0	1	1	-	miRNA-4_0	Panagrellus redivivus	May 13, 2014	miRNA	miRBase	prd-miR-2-5p	KB455367.1:125314-125335 (+)	22	AACCAUAUCGCGUUUGGGAUGC	MIMAT0030558_st	MIMAT0030558	---	prd-mir-2 // KB455367.1:125314-125376 (+) /// prd-mir-61 // KB455367.1:125174-125232 (+)	---
20534745	0.526499	0.707093	-0.180594	-1.13335	1.13335	down	miRNA-4_0	Rattus norvegicus	May 13, 2014	stem-loop	miRBase	rno-mir-101b	1:232779584-232779680 (+)	97	AUCUGAGACUGAACUGUCCUUUUUCGGUUAUCAUGGUACCGAUGCUGUAGAUCUGAAAGGUACAGUACUGUGAUAGCUGAAGAAUGGUGGUGCCAUC	MI0000648_st	MI0000648	ENSRNOT00000027502 // antisense // intron // 1 /// ENSRNOT00000072584 // antisense // intron // 1	---	---
20505526	4.31532	4.19472	0.1206	1.08719	1.08719	up	miRNA-4_0	Monodelphis domestica	May 13, 2014	miRNA	miRBase	mdo-miR-29a-3p	chr8:190600412-190600431 (-)	21	UAGCACCAUUUGAAAUCGGUU	MIMAT0004164_st	MIMAT0004164	ENSMODT00000040384 // sense // exon // 1	mdo-mir-29a-2 // chr2:114183793-114183848 (-) /// mdo-mir-29b-2 // chr2:114184522-114184585 (-)	microcosm // ENSMODT00000000016 // --- /// microcosm // ENSMODT00000000102 // ELF2 /// microcosm // ENSMODT00000000142 // SHOX /// microcosm // ENSMODT00000000164 // NDUFAF1 /// microcosm // ENSMODT00000000171 // TTYH3 /// microcosm // ENSMODT00000000239 // VPS18 /// microcosm // ENSMODT00000000245 // FAM116A /// microcosm // ENSMODT00000000304 // SRC /// microcosm // ENSMODT00000000363 // RPUSD2…
20505739	1.65137	1.91983	-0.26846	-1.20452	1.20452	down	miRNA-4_0	Homo sapiens	May 13, 2014	miRNA	miRBase	hsa-miR-891a-5p	chrX:145109359-145109380 (-)	22	UGCAACGAACCUGAGCCACUGA	MIMAT0004902_st	MIMAT0004902	---	---	microcosm // ENST00000003302 // USP28 /// microcosm // ENST00000005257 // RALA /// microcosm // ENST00000011619 // RANBP9 /// microcosm // ENST00000019103 // SCTR /// microcosm // ENST00000025008 // RB1CC1 /// microcosm // ENST00000035307 // CHGUT_HUMAN /// microcosm // ENST00000046967 // ADRB1 /// microcosm // ENST00000054950 // RCN1 /// microcosm // ENST00000157600 // LMCD1 /// microcosm // ENS…
20502508	0.368969	0.582697	-0.213728	-1.15968	1.15968	down	miRNA-4_0	Glycine max	May 13, 2014	miRNA	miRBase	gma-miR396a-5p	chr13:26338233-26338253 (-)	21	UUCCACAGCUUUCUUGAACUG	MIMAT0001687_st	MIMAT0001687	---	gma-MIR396a // chr13:26338134-26338273 (-) /// gma-MIR396b // chr13:26329931-26330056 (+)	---
20535837	0.394763	0.591391	-0.196628	-1.14602	1.14602	down	miRNA-4_0	Homo sapiens	May 13, 2014	stem-loop	miRBase	hsa-mir-548l	chr11:94199661-94199746 (-)	86	UAUUAGGUUGGUGCAAAAGUAUUUGCGGGUUUUGUCGUAGAAAGUAAUGGCAAAAACUGCAGUUACUUGUGCACCAACCAAAUGCU	MI0006361_x_st	MI0006361	ENST00000323929 // sense // intron // 10 /// ENST00000323977 // sense // intron // 10 /// ENST00000393241 // sense // intron // 10 /// ENST00000407439 // sense // intron // 10 /// ENST00000536550 // sense // intron // 10 /// OTTHUMT00000396234 // sense // intron // 10 /// OTTHUMT00000396235 // sense // intron // 10 /// OTTHUMT00000396236 // sense // intron // 10 /// OTTHUMT00000396237 // sense //…	---	---
20535460	0.475833	0.475833	0	1	1	-	miRNA-4_0	Homo sapiens	May 13, 2014	stem-loop	miRBase	hsa-mir-1298	chrX:113949650-113949761 (+)	112	AGACGAGGAGUUAAGAGUUCAUUCGGCUGUCCAGAUGUAUCCAAGUACCCUGUGUUAUUUGGCAAUAAAUACAUCUGGGCAACUGACUGAACUUUUCACUUUUCAUGACUCA	MI0003938_st	MI0003938	ENST00000276198 // sense // intron // 2 /// ENST00000371950 // sense // intron // 2 /// ENST00000371951 // sense // intron // 2 /// OTTHUMT00000057961 // sense // intron // 2 /// OTTHUMT00000057962 // sense // intron // 2 /// OTTHUMT00000057963 // sense // intron // 2	---	---
20502007	8.82575	8.69103	0.13472	1.09788	1.09788	up	miRNA-4_0	Drosophila pseudoobscura	May 13, 2014	miRNA	miRBase	dps-miR-92b	2:23630779-23630800 (-)	22	AAUUGCACUAGUCCCGGCCUGC	MIMAT0001227_st	MIMAT0001227	---	dps-mir-92a // 2:23635276-23635369 (-) /// dps-mir-92b // 2:23630760-23630859 (-)	microcosm // DPSCG10016-RB_3_UTR // --- /// microcosm // DPSCG10060-RA_3_UTR // --- /// microcosm // DPSCG10098-RA_3_UTR // --- /// microcosm // DPSCG10255-RA_3_UTR // --- /// microcosm // DPSCG10277-RA_3_UTR // --- /// microcosm // DPSCG10311-RA_3_UTR // --- /// microcosm // DPSCG10320-RA_3_UTR // --- /// microcosm // DPSCG10335-RA_3_UTR // --- /// microcosm // DPSCG10371-RB_3_UTR // --- /// mic…
20510017	0.368969	0.582697	-0.213728	-1.15968	1.15968	down	miRNA-4_0	Drosophila grimshawi	May 13, 2014	miRNA	miRBase	dgr-miR-124	scaffold_15252:13906884-13906906 (+)	23	UAAGGCACGCGGUGAAUGCCAAG	MIMAT0008615_st	MIMAT0008615	---	---	---
20507861	0.431992	0.750791	-0.318799	-1.24729	1.24729	down	miRNA-4_0	Ciona intestinalis	May 13, 2014	miRNA	miRBase	cin-miR-281-5p	scaffold_64:296014-296032 (-)	19	CGGAGAGUAAUUUCAUGUU	MIMAT0015265_st	MIMAT0015265	---	---	---
20537546	0.443515	0.790076	-0.346561	-1.27153	1.27153	down	miRNA-4_0	Homo sapiens	May 13, 2014	stem-loop	miRBase	hsa-mir-6802	chr19:55751280-55751344 (-)	65	GAGGGCUAGGUGGGGGGCUUGAAGCCCCGAGAUGCCUCACGUCUUCACCCCUCUCACCUAAGCAG	MI0022647_st	MI0022647	ENST00000412770 // sense // intron // 12 /// ENST00000587283 // sense // intron // 11 /// OTTHUMT00000452663 // sense // intron // 12 /// OTTHUMT00000452664 // sense // intron // 11	hsa-mir-6802 // chr19:55751280-55751344 (-) /// hsa-mir-6803 // chr19:55756554-55756618 (-) /// hsa-mir-6804 // chr19:55742253-55742320 (-)	---
20520186	0.813813	0.813813	0	1	1	-	miRNA-4_0	Glycine max	May 13, 2014	miRNA	miRBase	gma-miR1535b	chr19:43786821-43786841 (-)	21	CUUGUUUGUGGUGAUGUCUAG	MIMAT0021009_st	MIMAT0021009	---	gma-MIR1535a // chr19:43786813-43786908 (+) /// gma-MIR160c // chr19:43795945-43796035 (-) /// gma-MIR1535b // chr19:43786762-43786851 (-)	---
20526914	1.19142	1.46022	-0.2688	-1.20481	1.20481	down	miRNA-4_0	Macaca mulatta	May 13, 2014	miRNA	miRBase	mml-miR-1180-5p	16:18891390-18891410 (-)	21	GGACCCACCCGGCCGGGAAUA	MIMAT0028264_st	MIMAT0028264	ENSMMUT00000000199 // sense // intron // 5 /// ENSMMUT00000042118 // sense // intron // 5 /// ENSMMUT00000049539 // sense // exon // 1	---	---
20535565	0.582697	0.582697	0	1	1	-	miRNA-4_0	Mus musculus	May 13, 2014	stem-loop	miRBase	mmu-mir-717	chrX:52422407-52422515 (-)	109	UUGUCCGCUAUCACUGUACCGUCAUUUUUCAGUCUCAGACAGAGAUACCUUCUCUGAAUUCAUAGAAGCUGCUCUCCGUUCCGAAGGGAUUCAGAAGUGAUAAAUCCAG	MI0004704_st	MI0004704	ENSMUST00000069360 // sense // intron // 3 /// ENSMUST00000114857 // sense // intron // 3 /// OTTMUST00000042115 // sense // intron // 3 /// OTTMUST00000042708 // sense // intron // 3	---	---
20526537	0.813813	0.582697	0.231116	1.17374	1.17374	up	miRNA-4_0	Cyprinus carpio	May 13, 2014	miRNA	miRBase	ccr-miR-10b	---	22	UACCCUGUAGAACCGAAUUUGU	MIMAT0026200_st	MIMAT0026200	---	---	---
20534024	0.270656	0.467284	-0.196628	-1.14602	1.14602	down	miRNA-4_0	Homo sapiens	May 13, 2014	snoRNA	Ensembl	ENSG00000252701	chr14:101315645-101315716 (+)	72	CGGACCAGTGTGCAGAAGGCTCCAGGAACCGCAGATTATGGTTAATCCAATTCTGTGCACCTGAGGTCCATA	ENSG00000252701_x_st	ENSG00000252701	---	---	---
20502741	8.68296	9.14083	-0.45787	-1.37351	1.37351	down	miRNA-4_0	Danio rerio	May 13, 2014	miRNA	miRBase	dre-miR-181c	3:34283001-34283022 (+)	22	CACAUUCAUUGCUGUCGGUGGG	MIMAT0001852_st	MIMAT0001852	---	---	microcosm // ENSDART00000001098 // zgc:123047 /// microcosm // ENSDART00000001331 // fabgl /// microcosm // ENSDART00000001804 // kifc1 /// microcosm // ENSDART00000002094 // zgc:112418 /// microcosm // ENSDART00000002341 // cldnc /// microcosm // ENSDART00000002778 // zgc:63689 /// microcosm // ENSDART00000002842 // --- /// microcosm // ENSDART00000003115 // il17rd /// microcosm // ENSDART000000…
20506251	0.979681	0.979681	0	1	1	-	miRNA-4_0	Physcomitrella patens	May 13, 2014	miRNA	miRBase	ppt-miR529a	scaffold_427:191993-192013 (-)	21	CGAAGAGAGAGAGCACAGCCC	MIMAT0005054_st	MIMAT0005054	---	ppt-MIR529a // scaffold_427:191894-192042 (-) /// ppt-MIR529e // scaffold_427:192122-192243 (-)	---
20509168	0.548723	0.63406	-0.085337	-1.06094	1.06094	down	miRNA-4_0	Oryza sativa	May 13, 2014	miRNA	miRBase	osa-miR1874-3p	Chr8:8702823-8702846 (-)	24	UAUGGAUGGAGGUGUAACCCGAUG	MIMAT0007828_st	MIMAT0007828	---	---	---
20535685	0.945692	0.698255	0.247437	1.1871	1.1871	up	miRNA-4_0	Homo sapiens	May 13, 2014	stem-loop	miRBase	hsa-mir-934	chrX:135633037-135633119 (+)	83	AGAAAUAAGGCUUCUGUCUACUACUGGAGACACUGGUAGUAUAAAACCCAGAGUCUCCAGUAAUGGACGGGAGCCUUAUUUCU	MI0005756_st	MI0005756	ENST00000370634 // sense // intron // 4 /// ENST00000440515 // sense // intron // 3 /// ENST00000456412 // sense // intron // 2 /// ENST00000470358 // sense // intron // 1 /// OTTHUMT00000058493 // sense // intron // 4 /// OTTHUMT00000058494 // sense // intron // 3 /// OTTHUMT00000058495 // sense // intron // 1 /// OTTHUMT00000058496 // sense // intron // 2	---	---
20528376	0.377519	0.377519	0	1	1	-	miRNA-4_0	Caenorhabditis brenneri	May 13, 2014	miRNA	miRBase	cbn-miR-7624	Cbre_Contig205:241214-241236 (+)	23	AGAGGUGAUUAAAUGUGUUCUGA	MIMAT0029666_st	MIMAT0029666	---	cbn-mir-7624 // Cbre_Contig205:241170-241236 (+) /// cbn-mir-7637-1 // Cbre_Contig205:240606-240665 (-)	---
20512216	0.813813	0.813813	0	1	1	-	miRNA-4_0	Pristionchus pacificus	May 13, 2014	miRNA	miRBase	ppc-miR-2241a	Ppa_Contig25:40040-40061 (+) /// Ppa_Contig25:40316-40337 (+) /// Ppa_Contig25:40592-40613 (+) /// Ppa_Contig51:326001-326022 (-) /// Ppa_Contig51:326132-326153 (-)	22	UUCGCAAGGAUUCCUCAAGAUC	MIMAT0011731_st	MIMAT0011731	---	ppc-mir-2241a-3 // Ppa_Contig25:39974-40091 (+) /// ppc-mir-2241a-4 // Ppa_Contig25:40258-40354 (+) /// ppc-mir-2241b-3 // Ppa_Contig25:40396-40492 (+) /// ppc-mir-2241a-2 // Ppa_Contig25:40539-40626 (+) /// ppc-mir-2241b-1 // Ppa_Contig25:40120-40216 (+)	---
20506700	0.675567	0.489827	0.18574	1.1374	1.1374	up	miRNA-4_0	Mouse cytomegalovirus	May 13, 2014	miRNA	miRBase	mcmv-miR-m108-2-5p.2	---	21	UCACUCGUCGCGAGCGGUCAC	MIMAT0005559_st	MIMAT0005559	---	---	---
20519740	0.698255	0.484528	0.213727	1.15968	1.15968	up	miRNA-4_0	Theobroma cacao	May 13, 2014	miRNA	miRBase	tcc-miR169j	---	21	UAGCCAAGGAUGACUUGCCUG	MIMAT0020400_st	MIMAT0020400	---	---	---
20520312	0.493078	0.740514	-0.247436	-1.1871	1.1871	down	miRNA-4_0	Brachypodium distachyon	May 13, 2014	miRNA	miRBase	bdi-miR5066	chr1:55649172-55649192 (-)	21	AAGUGUAUAAGUGGAGUGCCU	MIMAT0020573_st	MIMAT0020573	---	---	---
20506910	0.582697	0.813813	-0.231116	-1.17374	1.17374	down	miRNA-4_0	Brassica napus	May 13, 2014	miRNA	miRBase	bna-miR171d	EM:BH741911:148-168 (-)	21	UUGAGCCGUGCCAAUAUCACG	MIMAT0005608_st	MIMAT0005608	---	---	---
20521708	0.664445	0.287222	0.377223	1.29884	1.29884	up	miRNA-4_0	Caenorhabditis elegans	May 13, 2014	miRNA	miRBase	cel-miR-5545-3p	I:11885651-11885673 (+)	23	ACUUUUGUAGAUCAAACCGACAU	MIMAT0022182_st	MIMAT0022182	Y47H9C.21 // sense // exon // 1 /// Y47H9C.5a // sense // intron // 6 /// Y47H9C.5b // sense // intron // 1	---	---
20534840	0.377519	0.574147	-0.196628	-1.14602	1.14602	down	miRNA-4_0	Homo sapiens	May 13, 2014	stem-loop	miRBase	hsa-mir-302b	chr4:113569641-113569713 (-)	73	GCUCCCUUCAACUUUAACAUGGAAGUGCUUUCUGUGACUUUAAAAGUAAGUGCUUCCAUGUUUUAGUAGGAGU	MI0000772_st	MI0000772	ENST00000324052 // antisense // intron // 8 /// ENST00000344442 // antisense // intron // 8 /// ENST00000505215 // sense // intron // 1 /// ENST00000509061 // antisense // intron // 10 /// ENST00000509622 // antisense // intron // 8 /// ENST00000509938 // sense // intron // 1 /// ENST00000510655 // sense // intron // 2 /// ENST00000511529 // antisense // intron // 2 /// ENST00000513553 // antisen…	hsa-mir-302a // chr4:113569339-113569407 (-) /// hsa-mir-302b // chr4:113569641-113569713 (-) /// hsa-mir-302c // chr4:113569519-113569586 (-) /// hsa-mir-302d // chr4:113569160-113569227 (-) /// hsa-mir-367 // chr4:113569030-113569097 (-)	---
20501988	0.813813	0.172342	0.641471	1.55992	1.55992	up	miRNA-4_0	Drosophila pseudoobscura	May 13, 2014	miRNA	miRBase	dps-miR-6	3:12676810-12676831 (-) /// 3:12676951-12676972 (-) /// 3:12677107-12677128 (-)	22	UAUCACAGUGGCUGUUCUUUUU	MIMAT0001208_st	MIMAT0001208	---	dps-mir-3 // 3:12677755-12677827 (-) /// dps-mir-4 // 3:12677418-12677498 (-) /// dps-mir-5 // 3:12677240-12677311 (-) /// dps-mir-6-1 // 3:12677098-12677177 (-) /// dps-mir-6-3 // 3:12676804-12676883 (-) /// dps-mir-6-2 // 3:12676947-12677029 (-) /// dps-mir-286 // 3:12677589-12677685 (-) /// dps-mir-309 // 3:12677889-12677956 (-)	microcosm // DPSCG10005-RA_3_UTR // --- /// microcosm // DPSCG10007-RA_3_UTR // --- /// microcosm // DPSCG10171-RA_3_UTR // --- /// microcosm // DPSCG10214-RA_3_UTR // --- /// microcosm // DPSCG10240-RA_3_UTR // --- /// microcosm // DPSCG10244-RA_3_UTR // --- /// microcosm // DPSCG10326-RA_3_UTR // --- /// microcosm // DPSCG10345-RA_3_UTR // --- /// microcosm // DPSCG10479-RA_3_UTR // --- /// mic…
20524702	0.862693	1.27305	-0.410357	-1.32901	1.32901	down	miRNA-4_0	Mus musculus	May 13, 2014	miRNA	miRBase	mmu-miR-6407	chr19:53010679-53010701 (-)	23	UGGCUGUCCCUGACAGGGCAAGU	MIMAT0025160_st	MIMAT0025160	ENSMUST00000069988 // sense // intron // 7 /// ENSMUST00000182500 // sense // intron // 6 /// ENSMUST00000182534 // sense // intron // 4 /// ENSMUST00000182877 // sense // intron // 5 /// ENSMUST00000183108 // sense // intron // 7 /// ENSMUST00000183188 // sense // intron // 5 /// ENSMUST00000183274 // sense // intron // 7 /// OTTMUST00000113635 // sense // intron // 7 /// OTTMUST00000113636 // s…	---	---
20520546	1.06125	0.813813	0.247437	1.1871	1.1871	up	miRNA-4_0	Brachypodium distachyon	May 13, 2014	miRNA	miRBase	bdi-miR164c-3p	chr3:59107109-59107129 (-)	21	CAUGUGCGCUCCUUCUCCAGC	MIMAT0027084_st	MIMAT0027084	---	---	---
20519744	0.475833	0.475833	0	1	1	-	miRNA-4_0	Theobroma cacao	May 13, 2014	miRNA	miRBase	tcc-miR169n	---	21	UGAGUCAAGAAUGACUUGCCG	MIMAT0020404_st	MIMAT0020404	---	---	---
20534428	0.698255	0.698255	0	1	1	-	miRNA-4_0	Mus musculus	May 13, 2014	stem-loop	miRBase	mmu-mir-126a	chr2:26591357-26591429 (+)	73	UGACAGCACAUUAUUACUUUUGGUACGCGCUGUGACACUUCAAACUCGUACCGUGAGUAAUAAUGCGCGGUCA	MI0000153_st	MI0000153	ENSMUST00000100290 // sense // intron // 7 /// ENSMUST00000102907 // sense // intron // 7 /// ENSMUST00000131112 // sense // intron // 1 /// ENSMUST00000139801 // sense // intron // 7 /// ENSMUST00000147351 // sense // exon // 4 /// ENSMUST00000150404 // sense // intron // 6 /// ENSMUST00000166920 // sense // intron // 7 /// ENSMUST00000174066 // sense // intron // 3 /// ENSMUST00000174211 // sen…	mmu-mir-126a // chr2:26591357-26591429 (+) /// mmu-mir-126b // chr2:26591363-26591420 (-)	---
20514171	0.295917	0.0648001	0.231117	1.17374	1.17374	up	miRNA-4_0	Oryza sativa	May 13, 2014	miRNA	miRBase	osa-miR2864.2	Chr12:25664780-25664800 (-)	21	UUGUUUUGCAUUGUAUAGGUA	MIMAT0013811_st	MIMAT0013811	---	---	---
20511621	10.3513	10.4877	-0.1364	-1.09916	1.09916	down	miRNA-4_0	Sus scrofa	May 13, 2014	miRNA	miRBase	ssc-miR-181a	chr1:299322161-299322184 (+) /// chr10:26427076-26427099 (-)	24	AACAUUCAACGCUGUCGGUGAGUU	MIMAT0010191_st	MIMAT0010191	ENSSSCT00000029437 // antisense // intron // 2	ssc-mir-181b-2 // chr1:299324014-299324099 (+) /// ssc-mir-181a-2 // chr1:299322152-299322231 (+)	---
20526117	2.58253	2.58253	0	1	1	-	miRNA-4_0	Mus musculus	May 13, 2014	miRNA	miRBase	mmu-miR-7075-5p	chr8:107096081-107096101 (-)	21	CGGGGAGGAGGACAUGGUUUU	MIMAT0028056_st	MIMAT0028056	ENSMUST00000068388 // sense // intron // 1 /// ENSMUST00000068421 // sense // intron // 1 /// ENSMUST00000116425 // sense // intron // 1 /// ENSMUST00000133925 // sense // intron // 1 /// ENSMUST00000142616 // sense // intron // 1 /// OTTMUST00000081635 // sense // intron // 1 /// OTTMUST00000081664 // sense // intron // 1 /// OTTMUST00000081665 // sense // intron // 1 /// OTTMUST00000081666 // s…	---	---
20500117	11.9099	11.9297	-0.0198	-1.01382	1.01382	down	miRNA-4_0	Homo sapiens	May 13, 2014	miRNA	miRBase	hsa-let-7c-5p	chr21:17912158-17912179 (+)	22	UGAGGUAGUAGGUUGUAUGGUU	MIMAT0000064_st	MIMAT0000064	ENST00000362160 // sense // exon // 1 /// ENST00000400178 // sense // intron // 5 /// ENST00000418813 // sense // intron // 3 /// ENST00000428669 // sense // intron // 5 /// ENST00000441820 // sense // intron // 1 /// ENST00000445461 // sense // intron // 5 /// ENST00000453910 // sense // intron // 3 /// ENST00000456342 // sense // intron // 6 /// ENST00000458468 // sense // intron // 6 /// ENST0…	hsa-let-7c // chr21:17912148-17912231 (+) /// hsa-mir-99a // chr21:17911409-17911489 (+)	MTI // --- // DHX9 /// microcosm // ENST00000007390 // C16orf42 /// microcosm // ENST00000007699 // YBX2 /// microcosm // ENST00000008938 // PGLYRP1 /// microcosm // ENST00000011684 // PLEKHG6 /// microcosm // ENST00000025469 // PLEKHO1 /// microcosm // ENST00000035307 // CHGUT_HUMAN /// microcosm // ENST00000038176 // NSMAF /// microcosm // ENST00000042931 // BEST2 /// microcosm // ENST000000467…
20535003	6.47392	6.67055	-0.19663	-1.14602	1.14602	down	miRNA-4_0	Rattus norvegicus	May 13, 2014	stem-loop	miRBase	rno-mir-139	1:158976576-158976643 (+)	68	GUGUAUUCUACAGUGCACGUGUCUCCAGUGUGGCUCGGAGGCUGGAGACGCGGCCCUGUUGGAGUAAC	MI0000913_st	MI0000913	---	---	---
20533828	0.526499	0.360533	0.165966	1.12192	1.12192	up	miRNA-4_0	Homo sapiens	May 13, 2014	snoRNA	Ensembl	ENSG00000251911	chr7:104611734-104611805 (+)	72	CAGACCAATGATGAGAATGTGTCCTGAAACAGGTATTATTACTGATTTAATTCTGTGCTCCTGAAGTTTATT	ENSG00000251911_st	ENSG00000251911	---	---	---
20512228	0.599552	1.04439	-0.444838	-1.36116	1.36116	down	miRNA-4_0	Oryza sativa	May 13, 2014	miRNA	miRBase	osa-miR2118e	Chr4:21647463-21647484 (-)	22	UUCCCAAUGCCUCCCAUGCCUA	MIMAT0011744_st	MIMAT0011744	---	osa-MIR1869 // Chr4:21644852-21644989 (+) /// osa-MIR2118a // Chr4:21642923-21643101 (-) /// osa-MIR2118b // Chr4:21645285-21645463 (-) /// osa-MIR2118c // Chr4:21647968-21648064 (-) /// osa-MIR2118d // Chr4:21647689-21647864 (-) /// osa-MIR2118e // Chr4:21647428-21647604 (-) /// osa-MIR2118f // Chr4:21650514-21650682 (-) /// osa-MIR2118g // Chr4:21650301-21650460 (-) /// osa-MIR2118h // Chr4:216…	---
20509071	1.06757	2.11295	-1.04538	-2.06391	2.06391	down	miRNA-4_0	Homo sapiens	May 13, 2014	miRNA	miRBase	hsa-miR-1825	chr20:30825633-30825650 (+)	18	UCCAGUGCCCUCCUCUCC	MIMAT0006765_st	MIMAT0006765	ENST00000375749 // sense // exon // 7 /// OTTHUMT00000078613 // sense // exon // 7	---	---
20534076	0.284116	0.450082	-0.165966	-1.12192	1.12192	down	miRNA-4_0	Homo sapiens	May 13, 2014	snoRNA	Ensembl	ENSG00000252923	chr2:197550872-197551054 (-)	183	ATAGTCTGTGGAAAGGCTACTGTGTTGTTGAACTTGCCCAGCTGTGGGTGCAGCCATGTACCAGGCAGCCCAAGCCTGACATAAAGTAAATTCCCAGGAGAAGTCTTTCCTGGGTTTTGAATTTGCAGTAACAGGTGTAAGCATTCCAGCAGCAGTTTGTTGATCATGTGATATCAGAAATGC	ENSG00000252923_x_st	ENSG00000252923	---	---	---
20526487	2.56553	1.8263	0.73923	1.66928	1.66928	up	miRNA-4_0	Cucumis melo	May 13, 2014	miRNA	miRBase	cme-miR156e	---	21	UUGACAGAAGAUAGAGGGCAC	MIMAT0026156_st	MIMAT0026156	---	---	---
20520916	0.390575	0.604302	-0.213727	-1.15968	1.15968	down	miRNA-4_0	Rhipicephalus microplus	May 13, 2014	miRNA	miRBase	rmi-miR-5336	---	27	UUUGAUCUCAUUCGGCGCGGUUUCCUC	MIMAT0021409_st	MIMAT0021409	---	---	---
20514775	0.0243225	0.615271	-0.590948	-1.50624	1.50624	down	miRNA-4_0	Aedes aegypti	May 13, 2014	miRNA	miRBase	aae-miR-2942	supercont1.245:212450-212472 (+)	23	UAUUCGAGACUUCACGAGUUAAU	MIMAT0014300_st	MIMAT0014300	---	---	---
20505904	2.59507	1.79676	0.79831	1.73906	1.73906	up	miRNA-4_0	Physcomitrella patens	May 13, 2014	miRNA	miRBase	ppt-miR395	scaffold_261:428644-428663 (-)	20	CUGAAGCGUUUGGGGGAAGG	MIMAT0004355_st	MIMAT0004355	---	---	---
20538140	9.35644	9.30229	0.05415	1.03825	1.03825	up	miRNA-4_0	Homo sapiens	May 13, 2014	HAcaBox	snoRNABase	U17b	chr1:28835070-28835274 (+)	205	TCCAACGTGGATACCCTGGGAGGTCACTCTCCCCAGGCTCTGTCCAAGTGGCATAGGGGAGCTTAGGGCTCTGCCCCATGATGTACAGTCCCTTTCCACAACGTTGAAGATGAAGCTGGGCCTCGTGTCTGCGCCTGCATATTCCTACAGCTTCCCAGAGTCCTGTGGACAATGACTGGGGAGACAAACCATGCAGGAAACATAT	U17b_st	U17b	---	---	---
20527209	0.368969	0.368969	0	1	1	-	miRNA-4_0	Monodelphis domestica	May 13, 2014	miRNA	miRBase	mdo-miR-9b-5p	chr3:452650344-452650365 (-)	22	UCUUUGGUUUCCUAGCUGUGUG	MIMAT0028554_st	MIMAT0028554	ENSMODT00000040373 // sense // exon // 1	---	---
20520617	0.788552	0.607958	0.180594	1.13335	1.13335	up	miRNA-4_0	Brachypodium distachyon	May 13, 2014	miRNA	miRBase	bdi-miR395j-3p	chr5:25456208-25456227 (+)	20	UGAAGUGUUUGGGGGAACUC	MIMAT0020749_st	MIMAT0020749	---	bdi-MIR395c // chr5:25455997-25456122 (+) /// bdi-MIR395e // chr5:25455195-25455344 (+) /// bdi-MIR395f // chr5:25455426-25455521 (+) /// bdi-MIR395g // chr5:25455723-25455811 (+) /// bdi-MIR395h // chr5:25455882-25455957 (+) /// bdi-MIR395j // chr5:25456151-25456238 (+) /// bdi-MIR395k // chr5:25456290-25456375 (+) /// bdi-MIR395l // chr5:25456562-25456657 (+) /// bdi-MIR395n // chr5:25457116-25…	---
20506605	0.443515	0.443515	0	1	1	-	miRNA-4_0	Chlamydomonas reinhardtii	May 13, 2014	miRNA	miRBase	cre-miR1143-5p	---	19	AGGACGUCCCCUUACGGGA	MIMAT0005377_st	MIMAT0005377	---	---	---
20501776	0.707093	0.526499	0.180594	1.13335	1.13335	up	miRNA-4_0	Rattus norvegicus	May 13, 2014	miRNA	miRBase	rno-miR-196b-3p	4:80530391-80530413 (-)	23	UCGACAGCACGACACUGCCUUCA	MIMAT0017171_st	MIMAT0017171	---	---	---
20501549	0.608635	0.377519	0.231116	1.17374	1.17374	up	miRNA-4_0	Rattus norvegicus	May 13, 2014	miRNA	miRBase	rno-miR-219a-5p	20:4967821-4967841 (+) /// 3:8833962-8833982 (-)	21	UGAUUGUCCAAACGCAAUUCU	MIMAT0000889_st	MIMAT0000889	ENSRNOT00000041348 // antisense // intron // 1 /// ENSRNOT00000024352 // sense // intron // 1	rno-mir-219a-2 // 3:8833905-8834000 (-) /// rno-mir-219b // 3:8833902-8834001 (+)	microcosm // ENSRNOT00000000058 // Crp /// microcosm // ENSRNOT00000000060 // Abhd8_predicted /// microcosm // ENSRNOT00000000266 // RGD1306284 /// microcosm // ENSRNOT00000000448 // RGD1307672 /// microcosm // ENSRNOT00000000459 // Ros1 /// microcosm // ENSRNOT00000000464 // Gopc_predicted /// microcosm // ENSRNOT00000000466 // RGD1307755_predicted /// microcosm // ENSRNOT00000000483 // Dom3z //…
20510437	0.764671	0.418111	0.34656	1.27153	1.27153	up	miRNA-4_0	Drosophila willistoni	May 13, 2014	miRNA	miRBase	dwi-miR-280	scf2_1100000004514:590009-590035 (+)	27	UGUAUUUACGUUGCAUAUGAAAUGAUA	MIMAT0009028_st	MIMAT0009028	---	---	---
20519944	0.287222	0.287222	0	1	1	-	miRNA-4_0	Branchiostoma floridae	May 13, 2014	miRNA	miRBase	bfl-miR-4886	Bf_V2_13:1579070-1579091 (+)	22	UUUGCCGAACCCGUUUUGAAUG	MIMAT0020473_st	MIMAT0020473	---	---	---
20510778	0.394763	0.591391	-0.196628	-1.14602	1.14602	down	miRNA-4_0	Mus musculus	May 13, 2014	miRNA	miRBase	mmu-miR-1966-3p	chr8:105615521-105615543 (+)	23	UUUCUGACUCAACUCUCCCUUAG	MIMAT0022952_st	MIMAT0022952	ENSMUST00000043531 // sense // 3UTR // 6	---	---
20504596	7.24705	7.4747	-0.22765	-1.17093	1.17093	down	miRNA-4_0	Mus musculus	May 13, 2014	miRNA	miRBase	mmu-miR-1224-5p	chr16:20604452-20604472 (+)	21	GUGAGGACUGGGGAGGUGGAG	MIMAT0005460_st	MIMAT0005460	ENSMUST00000046188 // sense // intron // 1 /// ENSMUST00000096197 // sense // intron // 22 /// ENSMUST00000159780 // sense // intron // 18 /// OTTMUST00000064280 // sense // intron // 1 /// OTTMUST00000086876 // sense // intron // 18	---	---
20524051	0.368969	0.368969	0	1	1	-	miRNA-4_0	Homo sapiens	May 13, 2014	miRNA	miRBase	hsa-miR-6130	chr21:24451676-24451694 (+)	19	UGAGGGAGUGGAUUGUAUG	MIMAT0024614_st	MIMAT0024614	ENST00000421604 // sense // intron // 2 /// OTTHUMT00000171055 // sense // intron // 2	---	---
20500257	0.155098	0.59994	-0.444842	-1.36117	1.36117	down	miRNA-4_0	Mus musculus	May 13, 2014	miRNA	miRBase	mmu-miR-101a-5p	chr4:101346993-101347014 (-)	22	UCAGUUAUCACAGUGCUGAUGC	MIMAT0004526_st	MIMAT0004526	ENSMUST00000144604 // sense // exon // 2 /// OTTMUST00000019210 // sense // exon // 2	---	microcosm // ENSMUST00000000109 // Cntn1 /// microcosm // ENSMUST00000000310 // Pemt /// microcosm // ENSMUST00000000466 // Adfp /// microcosm // ENSMUST00000000821 // Usp32 /// microcosm // ENSMUST00000000922 // Slc5a4b /// microcosm // ENSMUST00000001415 // Apbb3 /// microcosm // ENSMUST00000001716 // Ddt /// microcosm // ENSMUST00000001809 // Pabpc1 /// microcosm // ENSMUST00000002336 // Zim1 …
20506009	2.58408	2.58408	0	1	1	-	miRNA-4_0	Homo sapiens	May 13, 2014	miRNA	miRBase	hsa-miR-939-5p	chr8:145619408-145619431 (-)	24	UGGGGAGCUGAGGCUCUGGGGGUG	MIMAT0004982_st	MIMAT0004982	ENST00000349769 // sense // exon // 34 /// ENST00000526271 // sense // exon // 3 /// ENST00000531480 // sense // exon // 3 /// ENST00000531727 // sense // exon // 2 /// ENST00000532725 // sense // exon // 1 /// ENST00000532935 // sense // exon // 4 /// OTTHUMT00000382422 // sense // exon // 34 /// OTTHUMT00000382423 // sense // exon // 1 /// OTTHUMT00000382424 // sense // exon // 3 /// OTTHUMT000…	hsa-mir-939 // chr8:145619364-145619445 (-) /// hsa-mir-1234 // chr8:145625476-145625559 (-) /// hsa-mir-6849 // chr8:145625671-145625739 (-)	MTI // --- // AMPD2 /// microcosm // ENST00000000233 // ARF5 /// microcosm // ENST00000003607 // POLDIP2 /// microcosm // ENST00000006101 // COPZ2 /// microcosm // ENST00000006839 // SCN4A /// microcosm // ENST00000007510 // SNX26 /// microcosm // ENST00000007699 // YBX2 /// microcosm // ENST00000012443 // PPP5C /// microcosm // ENST00000046967 // ADRB1 /// microcosm // ENST00000053867 // GRN ///…
20530228	0.707093	0.526499	0.180594	1.13335	1.13335	up	miRNA-4_0	Branchiostoma belcheri	May 13, 2014	miRNA	miRBase	bbe-miR-33-5p	---	21	GUGCAUUGUAGUUGCAUUGCA	MIMAT0031668_st	MIMAT0031668	---	---	---
20519811	0.19569	0.54225	-0.34656	-1.27153	1.27153	down	miRNA-4_0	Caenorhabditis elegans	May 13, 2014	miRNA	miRBase	cel-miR-4816-3p	I:6185124-6185146 (+)	23	AUCUACAAUUUUCGCACUUACAG	MIMAT0020006_st	MIMAT0020006	T09B4.2.1 // sense // 3UTR // 4 /// T09B4.2.2 // sense // 3UTR // 4 /// T09B4.20 // sense // exon // 1	---	---
20501357	2.59431	4.35125	-1.75694	-3.3798	3.3798	down	miRNA-4_0	Rattus norvegicus	May 13, 2014	miRNA	miRBase	rno-miR-23b-5p	17:7351744-7351764 (-)	21	GGGUUCCUGGCAUGCUGAUUU	MIMAT0017099_st	MIMAT0017099	---	rno-mir-23b // 17:7351688-7351784 (-) /// rno-mir-24-1 // 17:7350971-7351038 (-) /// rno-mir-27b // 17:7351449-7351545 (-) /// rno-mir-3074 // 17:7350950-7351066 (+)	---
20500428	0.71511	0.236556	0.478554	1.39335	1.39335	up	miRNA-4_0	Mus musculus	May 13, 2014	miRNA	miRBase	mmu-miR-143-5p	chr18:61649233-61649253 (-)	21	GGUGCAGUGCUGCAUCUCUGG	MIMAT0017006_st	MIMAT0017006	---	mmu-mir-145a // chr18:61647825-61647894 (-) /// mmu-mir-143 // chr18:61649196-61649258 (-)	---
20536408	0.582697	0.582697	0	1	1	-	miRNA-4_0	Rattus norvegicus	May 13, 2014	stem-loop	miRBase	rno-mir-3583	5:152608900-152608989 (-)	90	CACUAAUGGUGAGCAUGAAGAGUUCAGAUCACGUUCAUGAAGUGCUGAUGAACCUGACUUCUCUCUUCAUGCAGUUGUCUAUCUUGGUGC	MI0015457_st	MI0015457	ENSRNOT00000015831 // antisense // intron // 20	---	---
20511161	0.698255	0.698255	0	1	1	-	miRNA-4_0	Nematostella vectensis	May 13, 2014	miRNA	miRBase	nve-miR-2024e-3p	scaffold_282:93308-93329 (-) /// scaffold_282:94258-94279 (-) /// scaffold_282:113012-113033 (-)	22	UUGCACAUUACCAAUAUUCUGA	MIMAT0009767_st	MIMAT0009767	---	nve-mir-2024e-3 // scaffold_282:112991-113084 (-) /// nve-mir-2024g-3 // scaffold_282:112753-112841 (-)	---
20516242	1.32193	1.32193	0	1	1	-	miRNA-4_0	Arabidopsis lyrata	May 13, 2014	miRNA	miRBase	aly-miR3445-3p.2	GL348713.1:7706745-7706765 (-)	21	CUUGAUAGUGAGAAAGACCCA	MIMAT0017726_st	MIMAT0017726	---	---	---
20524185	0.937531	0.937531	0	1	1	-	miRNA-4_0	Nicotiana tabacum	May 13, 2014	miRNA	miRBase	nta-miR399d	---	21	CGCCAAAGGAGAGCUGCCCUG	MIMAT0024716_st	MIMAT0024716	---	---	---
20538097	1.30897	0.864123	0.444847	1.36117	1.36117	up	miRNA-4_0	Homo sapiens	May 13, 2014	stem-loop	miRBase	hsa-mir-6859-3	chr16:67052-67119 (-)	68	UGUGGGAGAGGAACAUGGGCUCAGGACAGCGGGUGUCAGCUUGCCUGACCCCCAUGUCGCCUCUGUAG	MI0026421_s_st	MI0026421	ENST00000326592 // sense // intron // 4 /// ENST00000462860 // sense // intron // 4 /// ENST00000468574 // sense // exon // 1 /// ENST00000470725 // sense // exon // 1 /// ENST00000477365 // sense // exon // 3 /// ENST00000483390 // sense // intron // 4 /// ENST00000495251 // sense // 3UTR // 4 /// ENST00000538848 // sense // intron // 5 /// ENST00000564273 // sense // exon // 3 /// OTTHUMT000001…	---	---
20534709	0.698255	0.698255	0	1	1	-	miRNA-4_0	Rattus norvegicus	May 13, 2014	stem-loop	miRBase	rno-mir-336	10:35360536-35360631 (+)	96	AUGUGACCGUGCCUCUCACCCUUCCAUAUCUAGUCUCUGAGAAAAAUGAAGACUGGAUUCCAUGAAGGGAUGUGAGGCCUGGAAACUGGAGCUUUA	MI0000613_st	MI0000613	ENSRNOT00000071917 // sense // intron // 5	---	---
20538199	6.92767	7.0518	-0.12413	-1.08985	1.08985	down	miRNA-4_0	Homo sapiens	May 13, 2014	CDBox	snoRNABase	U50	chr6:86387012-86387086 (-)	75	TATCTGTGATGATCTTATCCCGAACCTGAACTTCTGTTGAAAAAAAAAAACTTTTACGGATCTGGCTTCTGAGAT	U50_st	U50	---	---	---
20528993	0.467673	0.71511	-0.247437	-1.1871	1.1871	down	miRNA-4_0	Brachypodium distachyon	May 13, 2014	miRNA	miRBase	bdi-miR7708b-5p	chr1:49383891-49383914 (-)	24	CAUUACAAUUCUUGGGACAUUUGC	MIMAT0030276_st	MIMAT0030276	---	---	---
20512857	0.484528	0.253412	0.231116	1.17374	1.17374	up	miRNA-4_0	Drosophila simulans	May 13, 2014	miRNA	miRBase	dsi-miR-1000-5p	3R:21243715-21243736 (-)	22	AUAUUGUCCUGUCACAGCAGUA	MIMAT0012457_st	MIMAT0012457	---	---	---
20507310	0.368969	0.368969	0	1	1	-	miRNA-4_0	Ornithorhynchus anatinus	May 13, 2014	miRNA	miRBase	oan-miR-133b-5p	Contig26568:7436-7457 (+)	22	GCUGGUCAAACGGAACCAAGUC	MIMAT0006996_st	MIMAT0006996	---	oan-mir-206 // Contig26568:2813-2934 (+) /// oan-mir-133b // Contig26568:7418-7515 (+)	---
20520681	0.368969	0.368969	0	1	1	-	miRNA-4_0	Medicago truncatula	May 13, 2014	miRNA	miRBase	mtr-miR5221	chr5:25852930-25852951 (+)	22	AGGAGAGAUGGUGUUUUGACUU	MIMAT0021178_st	MIMAT0021178	---	---	---
20500420	0.608246	0.821973	-0.213727	-1.15968	1.15968	down	miRNA-4_0	Homo sapiens	May 13, 2014	miRNA	miRBase	hsa-miR-148a-5p	chr7:25989580-25989601 (-)	22	AAAGUUCUGAGACACUCCGACU	MIMAT0004549_st	MIMAT0004549	---	---	MTI // --- // ACTR1A /// microcosm // ENST00000005558 // IFRD1 /// microcosm // ENST00000012049 // QPCTL /// microcosm // ENST00000025469 // PLEKHO1 /// microcosm // ENST00000162044 // TMEM161A /// microcosm // ENST00000177648 // ALPK1 /// microcosm // ENST00000187836 // PSG2 /// microcosm // ENST00000187910 // PSG6 /// microcosm // ENST00000202816 // ESF1 /// microcosm // ENST00000205135 // PLEK…
20514062	0.853998	0.640272	0.213726	1.15968	1.15968	up	miRNA-4_0	Equus caballus	May 13, 2014	miRNA	miRBase	eca-miR-487a	chr24:42922040-42922061 (+)	22	AAUCAUACAGGGACAUCCAGUU	MIMAT0013161_st	MIMAT0013161	---	eca-mir-1185 // chr24:42914351-42914436 (+) /// eca-mir-134 // chr24:42925245-42925315 (+) /// eca-mir-154 // chr24:42930163-42930226 (+) /// eca-mir-376a // chr24:42912234-42912301 (+) /// eca-mir-381 // chr24:42916054-42916128 (+) /// eca-mir-382 // chr24:42924862-42924937 (+) /// eca-mir-485 // chr24:42925986-42926058 (+) /// eca-mir-487a // chr24:42921992-42922071 (+) /// eca-mir-487b // chr2…	---
20519935	0.56613	0.385536	0.180594	1.13335	1.13335	up	miRNA-4_0	Branchiostoma floridae	May 13, 2014	miRNA	miRBase	bfl-miR-4880	---	22	UUUGCUAUUCGAUGACCAGUGG	MIMAT0020463_st	MIMAT0020463	---	---	---
20503394	2.57338	2.38764	0.18574	1.1374	1.1374	up	miRNA-4_0	Macaca nemestrina	May 13, 2014	miRNA	miRBase	mne-miR-101	---	22	UACAGUACUGUGAUAACUGAAG	MIMAT0002433_st	MIMAT0002433	---	---	---
20523863	0.270656	0.270656	0	1	1	-	miRNA-4_0	Cynara cardunculus	May 13, 2014	miRNA	miRBase	cca-miR6105b	---	23	CACGAAAACAGACUGGUCUCACA	MIMAT0024542_st	MIMAT0024542	---	---	---
20513364	0.549975	1.14092	-0.590945	-1.50623	1.50623	down	miRNA-4_0	Daphnia pulex	May 13, 2014	miRNA	miRBase	dpu-miR-34	scaffold_4:1242091-1242114 (-)	24	UGGCAGUGUGGUUAGCUGGUUGUG	MIMAT0012663_st	MIMAT0012663	---	dpu-mir-317 // scaffold_4:1243945-1244045 (-) /// dpu-mir-34 // scaffold_4:1242035-1242135 (-)	---
20501313	0.853998	1.05063	-0.196632	-1.14602	1.14602	down	miRNA-4_0	Homo sapiens	May 13, 2014	miRNA	miRBase	hsa-miR-345-3p	chr14:100774249-100774270 (+)	22	GCCCUGAACGAGGGGUCUGGAG	MIMAT0022698_st	MIMAT0022698	---	---	---
20502390	0.706415	0.458978	0.247437	1.1871	1.1871	up	miRNA-4_0	Mouse gammaherpesvirus 68	May 13, 2014	miRNA	miRBase	mghv-miR-M1-5-5p	U97553:1256-1277 (+)	22	AGAGUUGAGAUCGGGUCGUCUC	MIMAT0001568_st	MIMAT0001568	---	mghv-mir-M1-1 // U97553:196-260 (+) /// mghv-mir-M1-2 // U97553:562-627 (+) /// mghv-mir-M1-3 // U97553:638-698 (+) /// mghv-mir-M1-4 // U97553:956-1049 (+) /// mghv-mir-M1-5 // U97553:1255-1314 (+) /// mghv-mir-M1-6 // U97553:1319-1381 (+) /// mghv-mir-M1-7 // U97553:1660-1719 (+) /// mghv-mir-M1-8 // U97553:3806-3876 (+) /// mghv-mir-M1-9 // U97553:5525-5584 (+) /// mghv-mir-M1-10 // U97553:262…	---
20518164	0.582697	0.582697	0	1	1	-	miRNA-4_0	Tribolium castaneum	May 13, 2014	miRNA	miRBase	tca-miR-3815-3p	chrLG1:8495255-8495279 (+)	25	UUAUGAGUCCUUCUAACCUCAGUUG	MIMAT0018655_st	MIMAT0018655	---	tca-mir-3805a // chrLG1:8500013-8500108 (+) /// tca-mir-3806 // chrLG1:8499798-8499943 (+) /// tca-mir-3807 // chrLG1:8494849-8494947 (+) /// tca-mir-3808 // chrLG1:8497132-8497243 (+) /// tca-mir-3809 // chrLG1:8487138-8487230 (+) /// tca-mir-3810 // chrLG1:8492765-8492866 (+) /// tca-mir-3811c-1 // chrLG1:8498375-8498471 (+) /// tca-mir-3812 // chrLG1:8496077-8496196 (+) /// tca-mir-3813 // chr…	---
20527994	0.493078	0.493078	0	1	1	-	miRNA-4_0	Manihot esculenta	May 13, 2014	miRNA	miRBase	mes-miR2275	scaffold03614:1186880-1186901 (+)	22	UUUGGUUUCCUCCAAUAUCUUA	MIMAT0029308_st	MIMAT0029308	---	---	---
20538170	8.27814	8.32415	-0.04601	-1.03241	1.03241	down	miRNA-4_0	Homo sapiens	May 13, 2014	CDBox	snoRNABase	U36C	chr9:136217701-136217768 (+)	68	TTGCCAATGATGGTTAAGAATTTCTTCACCTGAATAAACCATGTGGTCAGCATTGCATCTGAGGCAAA	U36C_s_st	U36C	---	---	---
20518198	0.838828	0.591391	0.247437	1.1871	1.1871	up	miRNA-4_0	Tribolium castaneum	May 13, 2014	miRNA	miRBase	tca-miR-3829-3p	chrLG1:8494449-8494469 (+)	21	CUUGGUUUCAAGGAACCCUAA	MIMAT0018689_st	MIMAT0018689	---	tca-mir-3805a // chrLG1:8500013-8500108 (+) /// tca-mir-3806 // chrLG1:8499798-8499943 (+) /// tca-mir-3807 // chrLG1:8494849-8494947 (+) /// tca-mir-3808 // chrLG1:8497132-8497243 (+) /// tca-mir-3809 // chrLG1:8487138-8487230 (+) /// tca-mir-3810 // chrLG1:8492765-8492866 (+) /// tca-mir-3811c-1 // chrLG1:8498375-8498471 (+) /// tca-mir-3812 // chrLG1:8496077-8496196 (+) /// tca-mir-3813 // chr…	---
20504379	5.90509	6.44939	-0.5443	-1.45831	1.45831	down	miRNA-4_0	Homo sapiens	May 13, 2014	miRNA	miRBase	hsa-miR-629-5p	chr15:70371766-70371786 (-)	21	UGGGUUUACGUUGGGAGAACU	MIMAT0004810_st	MIMAT0004810	ENST00000317509 // sense // intron // 4 /// ENST00000440567 // sense // intron // 4 /// ENST00000442299 // sense // intron // 4 /// ENST00000451782 // sense // intron // 4 /// ENST00000539550 // sense // intron // 2 /// ENST00000557907 // sense // intron // 4 /// ENST00000557919 // sense // intron // 4 /// ENST00000557984 // sense // intron // 2 /// ENST00000557997 // sense // intron // 4 /// ENS…	---	MTI // --- // ZCCHC6
20513885	7.38936	7.56081	-0.17145	-1.12619	1.12619	down	miRNA-4_0	Equus caballus	May 13, 2014	miRNA	miRBase	eca-miR-139-5p	chr7:71082262-71082283 (+)	22	UCUACAGUGCACGUGUCUCCAG	MIMAT0012983_st	MIMAT0012983	ENSECAT00000020671 // sense // intron // 1	---	---
20529322	0.270656	0.467284	-0.196628	-1.14602	1.14602	down	miRNA-4_0	Panagrellus redivivus	May 13, 2014	miRNA	miRBase	prd-miR-4816-3p	KB455487.1:554516-554537 (-)	22	UAAAGUUUCUGUUCGCUUGCAG	MIMAT0030605_st	MIMAT0030605	---	---	---
20503046	0.845449	0.845449	0	1	1	-	miRNA-4_0	Sus scrofa	May 13, 2014	miRNA	miRBase	ssc-miR-184	chr7:53883677-53883698 (+)	22	UGGACGGAGAACUGAUAAGGGU	MIMAT0002127_st	MIMAT0002127	---	---	---
20508533	0.493078	0.493078	0	1	1	-	miRNA-4_0	Macaca mulatta	May 13, 2014	miRNA	miRBase	mml-miR-340-3p	6:176698941-176698963 (-)	23	UCCGUCUCAGUUACUUUAUAGCC	MIMAT0026854_st	MIMAT0026854	ENSMMUT00000018733 // sense // intron // 4 /// ENSMMUT00000040531 // sense // intron // 1	---	---
20508122	1.28189	1.10129	0.1806	1.13336	1.13336	up	miRNA-4_0	Gallus gallus	May 13, 2014	miRNA	miRBase	gga-miR-1669	chr26:3568115-3568134 (+)	20	GUGGGCUCAGAGCAGGCACA	MIMAT0007553_st	MIMAT0007553	---	---	---
20507346	0.40278	0.583375	-0.180595	-1.13335	1.13335	down	miRNA-4_0	Ornithorhynchus anatinus	May 13, 2014	miRNA	miRBase	oan-miR-1367-3p	Contig41309:4804-4825 (-)	22	UUGCGGAAGAAACCAGACUUUU	MIMAT0007032_st	MIMAT0007032	---	---	---
20504221	0.497439	0.497439	0	1	1	-	miRNA-4_0	Mus musculus	May 13, 2014	miRNA	miRBase	mmu-miR-494-5p	chr12:109715334-109715355 (+)	22	AGGUUGUCCGUGUUGUCUUCUC	MIMAT0017215_st	MIMAT0017215	---	mmu-mir-299a // chr12:109710638-109710700 (+) /// mmu-mir-300 // chr12:109724313-109724391 (+) /// mmu-mir-323 // chr12:109712508-109712593 (+) /// mmu-mir-329 // chr12:109713481-109713577 (+) /// mmu-mir-376a // chr12:109723781-109723848 (+) /// mmu-mir-379 // chr12:109709060-109709125 (+) /// mmu-mir-380 // chr12:109711803-109711863 (+) /// mmu-mir-376b // chr12:109723458-109723539 (+) /// mmu-…	---
20523070	0.656838	0.837432	-0.180594	-1.13335	1.13335	down	miRNA-4_0	Cricetulus griseus	May 13, 2014	miRNA	miRBase	cgr-miR-137-3p	---	23	UUAUUGCUUAAGAAUACGCGUAG	MIMAT0023763_st	MIMAT0023763	---	---	---
20508878	0.172342	0.582697	-0.410355	-1.32901	1.32901	down	miRNA-4_0	Vitis vinifera	May 13, 2014	miRNA	miRBase	vvi-miR828b	chr1:2961655-2961676 (+)	22	UCUUGCUCAAAUGAGUGUUCCA	MIMAT0006578_st	MIMAT0006578	---	---	---
20528254	0.616796	0.616796	0	1	1	-	miRNA-4_0	Ictalurus punctatus	May 13, 2014	miRNA	miRBase	ipu-miR-129b	---	23	UUUGGGGUAAGGGCUUCCUGGCU	MIMAT0029544_st	MIMAT0029544	---	---	---
20507173	0.648821	0.845449	-0.196628	-1.14602	1.14602	down	miRNA-4_0	Ornithorhynchus anatinus	May 13, 2014	miRNA	miRBase	oan-miR-133a-3p	7:18287548-18287569 (+)	22	UUGGUCCCCUUCAACCAGCUGU	MIMAT0006865_st	MIMAT0006865	ENSOANT00000007348 // antisense // intron // 12 /// ENSOANT00000025560 // sense // exon // 1	oan-mir-1a // 7:18283571-18283672 (+) /// oan-mir-133a-1 // 7:18287487-18287587 (+)	---
20516974	2.66025	3.01593	-0.35568	-1.27959	1.27959	down	miRNA-4_0	Schistosoma japonicum	May 13, 2014	miRNA	miRBase	sja-miR-3504	CABF01039793.1:472-491 (+)	20	GUGUGGUUGUCAGAAGGGGC	MIMAT0016313_st	MIMAT0016313	---	---	---
20503931	13.5936	13.4867	0.1069	1.07691	1.07691	up	miRNA-4_0	Fugu rubripes	May 13, 2014	miRNA	miRBase	fru-miR-23a	HE602539.1:5648604-5648625 (+) /// HE602554.1:7363668-7363689 (+) /// HE602556.1:3282837-3282858 (-)	22	AUCACAUUGCCAGGGAUUUCCA	MIMAT0002912_st	MIMAT0002912	---	fru-mir-23a-3 // HE602539.1:5648552-5648631 (+) /// fru-mir-27c // HE602539.1:5648764-5648841 (+) /// fru-mir-24-2 // HE602539.1:5649720-5649801 (+)	microcosm // ENSGACT00000000129 // MOS /// microcosm // ENSGACT00000000168 // PSMB8 /// microcosm // ENSGACT00000000334 // --- /// microcosm // ENSGACT00000000375 // RAD51C /// microcosm // ENSGACT00000000413 // TTC28 /// microcosm // ENSGACT00000000464 // CFI /// microcosm // ENSGACT00000000469 // CFI /// microcosm // ENSGACT00000000654 // JARID1B /// microcosm // ENSGACT00000000658 // RABIF ///…
20520063	0.813813	0.582697	0.231116	1.17374	1.17374	up	miRNA-4_0	Drosophila melanogaster	May 13, 2014	miRNA	miRBase	dme-miR-4969-3p	3R:17624257-17624278 (-)	22	CCACCUGUCAAUCAAUACCACC	MIMAT0020196_st	MIMAT0020196	FBtr0084161 // sense // intron // 8 /// FBtr0084162 // sense // intron // 2 /// FBtr0112872 // sense // intron // 3 /// FBtr0112873 // sense // intron // 3 /// FBtr0301327 // sense // intron // 8 /// FBtr0301328 // sense // intron // 3 /// FBtr0330368 // sense // intron // 8	dme-mir-999 // 3R:17623949-17624053 (-) /// dme-mir-4969 // 3R:17624236-17624393 (-)	---
20521559	0.616796	0.616796	0	1	1	-	miRNA-4_0	Anolis carolinensis	May 13, 2014	miRNA	miRBase	aca-miR-5422	GL343374.1:548038-548059 (+)	22	UCAGCAUUGGUAUCCUCCUUCU	MIMAT0022042_st	MIMAT0022042	---	---	---
20508346	0.526499	0.360533	0.165966	1.12192	1.12192	up	miRNA-4_0	Macaca mulatta	May 13, 2014	miRNA	miRBase	mml-miR-9-3p	1:135024735-135024757 (-)	23	AUAAAGCUAGAUAACCGAAAGUA	MIMAT0026796_st	MIMAT0026796	ENSMMUT00000025243 // sense // intron // 2 /// ENSMMUT00000045678 // sense // intron // 2	---	---
20536063	0.599552	0.830668	-0.231116	-1.17374	1.17374	down	miRNA-4_0	Rattus norvegicus	May 13, 2014	stem-loop	miRBase	rno-mir-675	1:202824502-202824585 (-)	84	UGCGGCCCAGGGACUGGUGCGGAAAGGGCCCACAGUGGACUUGGUGCACUGUAUGCCCUAACCGCUCAGUCCCUGGGUCUGGCA	MI0012603_st	MI0012603	---	---	---
20524607	0.394375	1.03585	-0.641475	-1.55992	1.55992	down	miRNA-4_0	Rattus norvegicus	May 13, 2014	miRNA	miRBase	rno-miR-6326	10:62782533-62782555 (+)	23	CUGGUCUGUAAAGGGACACAGCA	MIMAT0025065_st	MIMAT0025065	ENSRNOT00000030805 // sense // intron // 22 /// ENSRNOT00000031618 // sense // intron // 17	rno-mir-22 // 10:62782723-62782817 (+) /// rno-mir-6326 // 10:62782470-62782580 (+)	---
20519389	0.650217	0.40278	0.247437	1.1871	1.1871	up	miRNA-4_0	Oryza sativa	May 13, 2014	miRNA	miRBase	osa-miR1862g	Chr4:20340401-20340420 (-)	20	AUGAGGUUGGUUUAUUUUGG	MIMAT0019670_st	MIMAT0019670	---	---	---
20508994	1.8897	3.41729	-1.52759	-2.88304	2.88304	down	miRNA-4_0	Canis familiaris	May 13, 2014	miRNA	miRBase	cfa-miR-328	chr5:82166249-82166270 (+)	22	CUGGCCCUCUCUGCCCUUCCGU	MIMAT0006688_st	MIMAT0006688	ENSCAFT00000032447 // antisense // intron // 14 /// ENSCAFT00000032449 // antisense // intron // 13	---	---
20512472	0.526499	1.11745	-0.590951	-1.50624	1.50624	down	miRNA-4_0	Bos taurus	May 13, 2014	miRNA	miRBase	bta-miR-2421	chr4:79148493-79148512 (-)	20	UAUUUUUUUGUUUCGUGUUU	MIMAT0011988_st	MIMAT0011988	---	---	---
20520554	0.54128	0.772397	-0.231117	-1.17374	1.17374	down	miRNA-4_0	Brachypodium distachyon	May 13, 2014	miRNA	miRBase	bdi-miR5185a-3p	chr2:41735798-41735818 (+)	21	UUUGAGAAUUGAACUAGAAGC	MIMAT0027086_st	MIMAT0027086	---	---	---
20500519	0.2879	0.698255	-0.410355	-1.32901	1.32901	down	miRNA-4_0	Caenorhabditis elegans	May 13, 2014	miRNA	miRBase	cel-miR-240-5p	X:7882595-7882617 (+)	23	CGAGGAUUUUGAGACUAGAAUGC	MIMAT0015116_st	MIMAT0015116	C39D10.10 // sense // exon // 1	cel-mir-240 // X:7882574-7882670 (+) /// cel-mir-786 // X:7882703-7882792 (+)	---
20518924	0.467816	0.287222	0.180594	1.13335	1.13335	up	miRNA-4_0	Homo sapiens	May 13, 2014	miRNA	miRBase	hsa-miR-4524a-3p	chr17:67095711-67095732 (-)	22	UGAGACAGGCUUAUGCUGCUAU	MIMAT0019063_st	MIMAT0019063	ENST00000284425 // sense // intron // 22 /// ENST00000581569 // antisense // exon // 1 /// OTTHUMT00000450463 // sense // intron // 22	hsa-mir-4524a // chr17:67095705-67095773 (-) /// hsa-mir-4524b // chr17:67095683-67095797 (+)	---
20527999	0.813813	1.06125	-0.247437	-1.1871	1.1871	down	miRNA-4_0	Solanum lycopersicum	May 13, 2014	miRNA	miRBase	sly-miR168b-3p	SL2.40ch12:63569140-63569160 (+)	21	CCCGCCUUGCAUCAACUGAAU	MIMAT0031132_st	MIMAT0031132	---	---	---
20505431	0.648821	0.845449	-0.196628	-1.14602	1.14602	down	miRNA-4_0	Monodelphis domestica	May 13, 2014	miRNA	miRBase	mdo-miR-133a-3p	chr3:263368117-263368138 (+)	22	UUGGUCCCCUUCAACCAGCUGU	MIMAT0004107_st	MIMAT0004107	ENSMODT00000027331 // antisense // intron // 12 /// ENSMODT00000028270 // sense // exon // 1	mdo-mir-1-1 // chr3:263364374-263364459 (+) /// mdo-mir-133a-1 // chr3:263368065-263368151 (+)	microcosm // ENSMODT00000000035 // --- /// microcosm // ENSMODT00000000073 // DPY19L1 /// microcosm // ENSMODT00000000102 // ELF2 /// microcosm // ENSMODT00000000158 // RTF1 /// microcosm // ENSMODT00000000230 // GNA12 /// microcosm // ENSMODT00000000272 // DNAJC17 /// microcosm // ENSMODT00000000279 // TFCP2L1 /// microcosm // ENSMODT00000000298 // NP_001005209.1 /// microcosm // ENSMODT00000000…
20525121	5.39704	5.28484	0.1122	1.08088	1.08088	up	miRNA-4_0	Mus musculus	May 13, 2014	miRNA	miRBase	mmu-let-7k	chr5:147283257-147283275 (-)	19	UGAGGUAGGAGGUUGUGUG	MIMAT0025580_st	MIMAT0025580	---	---	---
20523895	4.11188	4.27593	-0.16405	-1.12043	1.12043	down	miRNA-4_0	Bos taurus	May 13, 2014	miRNA	miRBase	bta-miR-3613	chr12:19542796-19542817 (-)	22	UGUUGUACUUUUUUUUUUGUUC	MIMAT0024574_st	MIMAT0024574	---	bta-mir-3613 // chr12:19542746-19542831 (-) /// bta-mir-3613b // chr12:19542762-19542816 (+)	---
20507573	0.368969	0.172342	0.196627	1.14602	1.14602	up	miRNA-4_0	Ornithorhynchus anatinus	May 13, 2014	miRNA	miRBase	oan-miR-1421ab-3p	X1:44298542-44298562 (-)	21	UGCAAUGCGUCUGAGCUCCUU	MIMAT0007252_st	MIMAT0007252	ENSOANT00000030955 // antisense // intron // 2	oan-mir-1421z // X1:44289986-44290072 (-) /// oan-mir-1419c-1 // X1:44291006-44291114 (-) /// oan-mir-1421aa // X1:44291691-44291783 (-) /// oan-mir-1421ab-1 // X1:44298540-44298604 (-) /// oan-mir-1419d // X1:44298117-44298229 (-) /// oan-mir-1414 // X1:44306726-44306812 (-) /// oan-mir-1421y-2 // X1:44294920-44295029 (-) /// oan-mir-1421y-3 // X1:44303056-44303140 (-) /// oan-mir-1419c-2 // X1:…	---
20515436	0.204238	0.550799	-0.346561	-1.27153	1.27153	down	miRNA-4_0	Mus musculus	May 13, 2014	miRNA	miRBase	mmu-miR-466n-5p	chr2:10513759-10513780 (+)	22	GUGUGUGCGUACAUGUACAUGU	MIMAT0014893_st	MIMAT0014893	ENSMUST00000041105 // sense // intron // 10 /// ENSMUST00000116594 // sense // intron // 11 /// OTTMUST00000026263 // sense // intron // 10	mmu-mir-466a // chr2:10507918-10507990 (+) /// mmu-mir-669a-2 // chr2:10510164-10510260 (+) /// mmu-mir-669c // chr2:10509296-10509404 (+) /// mmu-mir-297b // chr2:10511667-10511775 (+) /// mmu-mir-297a-3 // chr2:10515820-10515921 (+) /// mmu-mir-297a-4 // chr2:10517067-10517164 (+) /// mmu-mir-297c // chr2:10509016-10509113 (+) /// mmu-mir-466g // chr2:10514595-10514674 (+) /// mmu-mir-466h // c…	---
20505211	0.648693	0.238338	0.410355	1.32901	1.32901	up	miRNA-4_0	Schmidtea mediterranea	May 13, 2014	miRNA	miRBase	sme-bantam-c-5p	Contig33813:3046-3067 (-) /// Contig483:150262-150283 (+)	22	AAGGCUUUCAUUAUGAUUUUAA	MIMAT0012086_st	MIMAT0012086	---	---	---
20516931	0.0900621	0.270656	-0.180594	-1.13335	1.13335	down	miRNA-4_0	Schistosoma japonicum	May 13, 2014	miRNA	miRBase	sja-miR-307	CABF01062455.1:2334-2353 (+)	20	UCACAACCUACUUGAUUGAG	MIMAT0016270_st	MIMAT0016270	---	---	---
20508177	0.813813	0.813813	0	1	1	-	miRNA-4_0	Gallus gallus	May 13, 2014	miRNA	miRBase	gga-miR-1712-5p	chr3:78631090-78631111 (-)	22	GGCUCCAGUCUUAACUACAGGC	MIMAT0007607_st	MIMAT0007607	ENSGALT00000025589 // sense // intron // 5	---	---
20534204	0.897933	1.27516	-0.377227	-1.29884	1.29884	down	miRNA-4_0	Homo sapiens	May 13, 2014	snoRNA	Ensembl	ENSG00000269160	chrHG1433_PATCH:53807845-53807966 (-)	122	AAGAGTCTACTTTCAAGGATCATTTCCATAGTTCGTTACTAGAGAAGTTTCTCTGAATGTGTAGAGCATCAATATGTTAAGTAAGAAAAGTTCCATCACTGAGTCAGGGGAAGGCATATGAC	ENSG00000269160_s_st	ENSG00000269160	---	---	---
20525681	6.37839	6.56336	-0.18497	-1.13679	1.13679	down	miRNA-4_0	Homo sapiens	May 13, 2014	miRNA	miRBase	hsa-miR-6769b-5p	chr1:206648151-206648173 (+)	23	UGGUGGGUGGGGAGGAGAAGUGC	MIMAT0027620_st	MIMAT0027620	ENST00000367120 // sense // intron // 4 /// ENST00000462698 // sense // intron // 1 /// ENST00000463979 // sense // intron // 3 /// ENST00000476449 // sense // intron // 2 /// ENST00000537984 // sense // intron // 3 /// OTTHUMT00000088484 // sense // intron // 4 /// OTTHUMT00000088485 // sense // intron // 1 /// OTTHUMT00000088486 // sense // intron // 3 /// OTTHUMT00000088487 // sense // intron …	---	---
20515573	1.71573	1.45468	0.26105	1.19835	1.19835	up	miRNA-4_0	Homo sapiens	May 13, 2014	miRNA	miRBase	hsa-miR-3154	chr9:131007235-131007256 (-)	22	CAGAAGGGGAGUUGGGAGCAGA	MIMAT0015028_st	MIMAT0015028	ENST00000341179 // antisense // intron // 15 /// ENST00000372923 // antisense // intron // 15 /// ENST00000393594 // antisense // intron // 15 /// ENST00000441149 // antisense // intron // 14 /// ENST00000475805 // antisense // intron // 15 /// ENST00000479174 // antisense // intron // 2 /// ENST00000486160 // antisense // intron // 15 /// ENST00000493925 // antisense // intron // 2 /// OTTHUMT00…	hsa-mir-199b // chr9:131007000-131007109 (-) /// hsa-mir-3154 // chr9:131007226-131007309 (-)	---
20510867	0.583375	0.40278	0.180595	1.13335	1.13335	up	miRNA-4_0	Branchiostoma floridae	May 13, 2014	miRNA	miRBase	bfl-miR-200c	Bf_V2_211:358782-358802 (-)	21	UAACACUGUCUGGUAAUGAUG	MIMAT0009493_st	MIMAT0009493	---	bfl-mir-200a // Bf_V2_211:361501-361601 (-) /// bfl-mir-200b // Bf_V2_211:355968-356065 (-) /// bfl-mir-200c // Bf_V2_211:358765-358859 (-)	---
20519819	0.862016	0.451661	0.410355	1.32901	1.32901	up	miRNA-4_0	Saccoglossus kowalevskii	May 13, 2014	miRNA	miRBase	sko-miR-4818e-5p	scaffold_139:215311-215332 (-)	22	CCUUUCUACUGUGUGCAAUUAG	MIMAT0020014_st	MIMAT0020014	---	sko-mir-4818b // scaffold_139:216200-216291 (-) /// sko-mir-4818c // scaffold_139:217324-217422 (-) /// sko-mir-4818d // scaffold_139:216512-216612 (-) /// sko-mir-4818e // scaffold_139:215255-215355 (-) /// sko-mir-4818g // scaffold_139:216386-216486 (-)	---
20520131	0.830668	0.599552	0.231116	1.17374	1.17374	up	miRNA-4_0	Echinococcus multilocularis	May 13, 2014	miRNA	miRBase	emu-miR-96	contig_62142:412521-412541 (+)	21	AUUGGCACUUUUGGAAUUGUC	MIMAT0020265_st	MIMAT0020265	---	---	---
20529359	0.680718	0.466991	0.213727	1.15968	1.15968	up	miRNA-4_0	Panagrellus redivivus	May 13, 2014	miRNA	miRBase	prd-miR-7939d-5p	KB455091.1:115652-115671 (+)	20	CAUGGGCCCUCAAGCCAUUC	MIMAT0030642_st	MIMAT0030642	---	prd-mir-7939c // KB455091.1:115118-115177 (+) /// prd-mir-7939d // KB455091.1:115652-115712 (+) /// prd-mir-7939h // KB455091.1:117063-117123 (+)	---
20527998	2.80144	1.59039	1.21105	2.31506	2.31506	up	miRNA-4_0	Solanum lycopersicum	May 13, 2014	miRNA	miRBase	sly-miR168b-5p	SL2.40ch12:63569025-63569045 (+)	21	UCGCUUGGUGCAGGUCGGGAC	MIMAT0031131_st	MIMAT0031131	---	---	---
20503827	0.475833	0.279205	0.196628	1.14602	1.14602	up	miRNA-4_0	Homo sapiens	May 13, 2014	miRNA	miRBase	hsa-miR-526b-5p	chr19:54197660-54197682 (+)	23	CUCUUGAGGGAAGCACUUUCUGU	MIMAT0002835_st	MIMAT0002835	---	hsa-mir-515-2 // chr19:54188263-54188345 (+) /// hsa-mir-519c // chr19:54189723-54189809 (+) /// hsa-mir-520a // chr19:54194135-54194219 (+) /// hsa-mir-526b // chr19:54197647-54197729 (+) /// hsa-mir-519b // chr19:54198467-54198547 (+) /// hsa-mir-525 // chr19:54200787-54200871 (+) /// hsa-mir-523 // chr19:54201639-54201725 (+) /// hsa-mir-518f // chr19:54203269-54203355 (+) /// hsa-mir-520b // …	microcosm // ENST00000002829 // SEMA3F /// microcosm // ENST00000005386 // NP_078880.1 /// microcosm // ENST00000006101 // COPZ2 /// microcosm // ENST00000006275 // TRAPPC6A /// microcosm // ENST00000046967 // ADRB1 /// microcosm // ENST00000053867 // GRN /// microcosm // ENST00000156499 // KLK14 /// microcosm // ENST00000156626 // ST6GALNAC1 /// microcosm // ENST00000182377 // MLSTD1 /// microco…
20519873	0.59994	0.386214	0.213726	1.15968	1.15968	up	miRNA-4_0	Strongylocentrotus purpuratus	May 13, 2014	miRNA	miRBase	spu-miR-981	GL905584.1:647093-647113 (-)	21	UUCGUUGUCAACGAAACCUGC	MIMAT0020068_st	MIMAT0020068	---	---	---
20533804	0.73899	0.904956	-0.165966	-1.12192	1.12192	down	miRNA-4_0	Homo sapiens	May 13, 2014	snoRNA	Ensembl	ENSG00000251818	chr17:26345796-26345933 (+)	138	TGTCTCATTTTTGTAGATCAGGACACTGGGAGGCTCCCTTTTCTCCTTAGCCATGGCTGGAGGCCAAGTCCAGCCCTCAAGGATCATTGTCAGGACCAACACAAGCTGGACAGCCTTGTTTTCCTACCTCAGATGGGA	ENSG00000251818_st	ENSG00000251818	---	---	---
20521199	0.386214	0.59994	-0.213726	-1.15968	1.15968	down	miRNA-4_0	Sorghum bicolor	May 13, 2014	miRNA	miRBase	sbi-miR5384	chr_4:45785462-45785479 (+)	18	CGCGCCGCCGUCCAGCGG	MIMAT0021682_st	MIMAT0021682	---	---	---
20523883	0.582697	0.368969	0.213728	1.15968	1.15968	up	miRNA-4_0	Cynara cardunculus	May 13, 2014	miRNA	miRBase	cca-miR6116-5p	---	21	CAUGCUUGUGAUCAAAUGAUG	MIMAT0024562_st	MIMAT0024562	---	---	---
20522714	0.475833	0.279205	0.196628	1.14602	1.14602	up	miRNA-4_0	Haemonchus contortus	May 13, 2014	miRNA	miRBase	hco-miR-40c	---	21	UCACCGGGAGUUCUGUGGUGA	MIMAT0023429_st	MIMAT0023429	---	---	---
20514661	0.270656	0.68101	-0.410354	-1.32901	1.32901	down	miRNA-4_0	Ricinus communis	May 13, 2014	miRNA	miRBase	rco-miR395d	29736:136649-136669 (-)	21	CUGAAGUGUUUGGGGGAACUC	MIMAT0014190_st	MIMAT0014190	---	rco-MIR395c // 29736:142167-142248 (+) /// rco-MIR395d // 29736:136644-136730 (-) /// rco-MIR395e // 29736:133932-134005 (-)	---
20507953	0.698255	0.484528	0.213727	1.15968	1.15968	up	miRNA-4_0	Monodelphis domestica	May 13, 2014	miRNA	miRBase	mdo-miR-340-5p	chr1:72641020-72641041 (+)	22	AAGUAAUGAGAUUGAUUUCUGU	MIMAT0006143_st	MIMAT0006143	---	---	---
20507954	0.295917	0.509643	-0.213726	-1.15968	1.15968	down	miRNA-4_0	Monodelphis domestica	May 13, 2014	miRNA	miRBase	mdo-miR-340-3p	chr1:72641054-72641075 (+)	22	GGAAAUCAGUUUCAUUACCUUA	MIMAT0026767_st	MIMAT0026767	---	---	---
20507189	0.580421	0.733255	-0.152834	-1.11175	1.11175	down	miRNA-4_0	Ornithorhynchus anatinus	May 13, 2014	miRNA	miRBase	oan-miR-1422a-5p	Contig11344:1511-1532 (-)	22	CAAUCCAGGCAAGUGUUUCUAU	MIMAT0006879_st	MIMAT0006879	---	oan-mir-1422a // Contig11344:1446-1552 (-) /// oan-mir-1422e // Contig11344:2453-2536 (-) /// oan-mir-1422h // Contig11344:3983-4075 (-) /// oan-mir-1422b-1 // Contig11344:4654-4779 (-) /// oan-mir-1422f // Contig11344:5841-5970 (-) /// oan-mir-1422g // Contig11344:8618-8763 (-) /// oan-mir-1422b-2 // Contig11344:7485-7590 (-) /// oan-mir-1422q // Contig11344:3225-3333 (-)	---
20535444	0.526499	0.526499	0	1	1	-	miRNA-4_0	Homo sapiens	May 13, 2014	stem-loop	miRBase	hsa-mir-1468	chrX:63005882-63005967 (-)	86	GGUGGGUGGUUUCUCCGUUUGCCUGUUUCGCUGAUGUGCAUUCAACUCAUUCUCAGCAAAAUAAGCAAAUGGAAAAUUCGUCCAUC	MI0003782_st	MI0003782	---	---	---
20509415	7.96233	7.95663	0.0057	1.00396	1.00396	up	miRNA-4_0	Pan troglodytes	May 13, 2014	miRNA	miRBase	ptr-miR-193b	16:14535603-14535624 (+)	22	AACUGGCCCUCAAAGUCCCGCU	MIMAT0008059_st	MIMAT0008059	ENSPTRT00000060674 // sense // exon // 1	ptr-mir-193b // 16:14535554-14535635 (+) /// ptr-mir-365-1 // 16:14540910-14540995 (+)	---
20534519	0.311102	0.854291	-0.543189	-1.45719	1.45719	down	miRNA-4_0	Homo sapiens	May 13, 2014	stem-loop	miRBase	hsa-mir-187	chr18:33484781-33484889 (-)	109	GGUCGGGCUCACCAUGACACAGUGUGAGACCUCGGGCUACAACACAGGACCCGGGCGCUGCUCUGACCCCUCGUGUCUUGUGUUGCAGCCGGAGGGACGCAGGUCCGCA	MI0000274_st	MI0000274	---	---	---
20522265	0.698255	0.484528	0.213727	1.15968	1.15968	up	miRNA-4_0	Oryzias latipes	May 13, 2014	miRNA	miRBase	ola-miR-301b-3p	12:14199766-14199783 (-)	18	CAGUGCAAUAGUAUUGUC	MIMAT0022611_st	MIMAT0022611	---	ola-mir-301b // 12:14199739-14199843 (-) /// ola-mir-130c // 12:14200032-14200135 (-)	---
20510280	0.229499	0.576061	-0.346562	-1.27153	1.27153	down	miRNA-4_0	Drosophila simulans	May 13, 2014	miRNA	miRBase	dsi-miR-313	2R:15132990-15133011 (-)	22	UAUUGCACUUUUCACAGCCUUA	MIMAT0008874_st	MIMAT0008874	---	dsi-mir-310 // 2R:15132557-15132645 (-) /// dsi-mir-311 // 2R:15132682-15132767 (-) /// dsi-mir-313 // 2R:15132988-15133053 (-) /// dsi-mir-312 // 2R:15132849-15132914 (-) /// dsi-mir-991 // 2R:15134391-15134508 (-) /// dsi-mir-992 // 2R:15134519-15134598 (-)	---
20501407	11.4743	11.7575	-0.2832	-1.21689	1.21689	down	miRNA-4_0	Rattus norvegicus	May 13, 2014	miRNA	miRBase	rno-miR-93-5p	12:17608223-17608245 (-)	23	CAAAGUGCUGUUCGUGCAGGUAG	MIMAT0000817_st	MIMAT0000817	---	rno-mir-25 // 12:17607970-17608053 (-) /// rno-mir-93 // 12:17608173-17608259 (-) /// rno-mir-106b // 12:17608382-17608463 (-)	microcosm // ENSRNOT00000000026 // Slc21a4 /// microcosm // ENSRNOT00000000048 // Idua /// microcosm // ENSRNOT00000000162 // Dnajc1 /// microcosm // ENSRNOT00000000191 // RGD1307278_predicted /// microcosm // ENSRNOT00000000239 // LOC316122 /// microcosm // ENSRNOT00000000300 // --- /// microcosm // ENSRNOT00000000471 // Asf1a_predicted /// microcosm // ENSRNOT00000000494 // Fkbpl /// microcosm …
20537270	0.467816	0.287222	0.180594	1.13335	1.13335	up	miRNA-4_0	Homo sapiens	May 13, 2014	stem-loop	miRBase	hsa-mir-6129	chr17:47365708-47365816 (-)	109	GUUCCUUCUAAGGAUUCCAGUGAGGGAGUUGGGUGUAUAGGAAGGAAAUCUUAUUGUCCAAGUUUCCCUUUGAAACCUCUUAGAAUGGAAUAAAACUGCCCAAAUCAUA	MI0021274_st	MI0021274	---	---	---
20520910	0.56613	0.385536	0.180594	1.13335	1.13335	up	miRNA-4_0	Rhipicephalus microplus	May 13, 2014	miRNA	miRBase	rmi-miR-5330	---	22	CAAUUGUAGGAGCUUCUCGGUG	MIMAT0021403_st	MIMAT0021403	---	---	---
20535012	0.672169	0.47554	0.196629	1.14602	1.14602	up	miRNA-4_0	Rattus norvegicus	May 13, 2014	stem-loop	miRBase	rno-mir-153	6:144521037-144521123 (+)	87	AGCGGUGGCCAGUGUCAUUUUUGUGAUGUUGCAGCUAGUAAUAUGAGCCCAGUUGCAUAGUCACAAAAGUGAUCAUUGGAAACUGUG	MI0000922_st	MI0000922	ENSRNOT00000042973 // antisense // exon // 4	---	---
20521592	0.591391	0.394763	0.196628	1.14602	1.14602	up	miRNA-4_0	Anolis carolinensis	May 13, 2014	miRNA	miRBase	aca-miR-5452-5p	GL343282.1:1468406-1468425 (+)	20	UGGCCCUCCUGUUGCUGCUG	MIMAT0022075_st	MIMAT0022075	ENSACAT00000000965 // sense // intron // 3	aca-mir-5406 // GL343282.1:1474906-1474981 (-) /// aca-mir-5407 // GL343282.1:1475305-1475385 (-) /// aca-mir-5408a // GL343282.1:1472516-1472599 (-) /// aca-mir-5452 // GL343282.1:1468391-1468478 (+)	---
20504251	0.448558	0.947951	-0.499393	-1.41362	1.41362	down	miRNA-4_0	Rattus norvegicus	May 13, 2014	miRNA	miRBase	rno-miR-487b-3p	6:134408258-134408279 (+)	22	AAUCGUACAGGGUCAUCCACUU	MIMAT0003200_st	MIMAT0003200	---	rno-mir-134 // 6:134415632-134415704 (+) /// rno-mir-300 // 6:134405237-134405315 (+) /// rno-mir-539 // 6:134408917-134408992 (+) /// rno-mir-376c // 6:134403524-134403607 (+) /// rno-mir-376b // 6:134404180-134404265 (+) /// rno-mir-376a // 6:134404690-134404771 (+) /// rno-mir-381 // 6:134407700-134407760 (+) /// rno-mir-487b // 6:134408209-134408290 (+) /// rno-mir-382 // 6:134415263-13441534…	microcosm // ENSRNOT00000000102 // Smad9 /// microcosm // ENSRNOT00000000177 // Lamp2 /// microcosm // ENSRNOT00000000279 // RGD1306674_predicted /// microcosm // ENSRNOT00000000323 // Aqp6 /// microcosm // ENSRNOT00000000426 // LOC619393 /// microcosm // ENSRNOT00000000427 // Sirt1_predicted /// microcosm // ENSRNOT00000000469 // Pln /// microcosm // ENSRNOT00000000476 // Ng35 /// microcosm // E…
20518893	3.13569	3.40448	-0.26879	-1.2048	1.2048	down	miRNA-4_0	Homo sapiens	May 13, 2014	miRNA	miRBase	hsa-miR-4498	chr12:120593277-120593298 (-)	22	UGGGCUGGCAGGGCAAGUGCUG	MIMAT0019033_st	MIMAT0019033	ENST00000300648 // sense // intron // 29 /// ENST00000548132 // sense // intron // 1 /// ENST00000551920 // sense // intron // 3 /// OTTHUMT00000403592 // sense // intron // 29 /// OTTHUMT00000403595 // sense // intron // 1 /// OTTHUMT00000403596 // sense // intron // 3	---	---
20507620	0.484528	0.698255	-0.213727	-1.15968	1.15968	down	miRNA-4_0	Oryza sativa	May 13, 2014	miRNA	miRBase	osa-miR444b.1	---	21	UGUUGUCUCAAGCUUGCUGCC	MIMAT0005969_st	MIMAT0005969	---	---	---
20500758	0.71511	1.15995	-0.44484	-1.36116	1.36116	down	miRNA-4_0	Homo sapiens	May 13, 2014	miRNA	miRBase	hsa-miR-152-3p	chr17:46114540-46114560 (-)	21	UCAGUGCAUGACAGAACUUGG	MIMAT0000438_st	MIMAT0000438	ENST00000006101 // sense // intron // 2 /// ENST00000580174 // sense // intron // 1 /// ENST00000582553 // sense // intron // 1 /// ENST00000584666 // sense // intron // 1 /// OTTHUMT00000442953 // sense // intron // 1 /// OTTHUMT00000442955 // sense // intron // 1 /// OTTHUMT00000442957 // sense // intron // 1	---	MTI // --- // HS6ST2 /// microcosm // ENST00000017003 // XYLT2 /// microcosm // ENST00000023897 // GABRA1 /// microcosm // ENST00000035383 // LRRC7 /// microcosm // ENST00000037243 // GABARAPL2 /// microcosm // ENST00000039007 // OTC /// microcosm // ENST00000046794 // LCP2 /// microcosm // ENST00000050961 // ZFHX4 /// microcosm // ENST00000053468 // MRPS10 /// microcosm // ENST00000075322 // ENP…
20514287	9.49234	9.87157	-0.37923	-1.30065	1.30065	down	miRNA-4_0	Sus scrofa	May 13, 2014	miRNA	miRBase	ssc-miR-425-5p	chr13:34898157-34898179 (-)	23	AAUGACACGAUCACUCCCGUUGA	MIMAT0013917_st	MIMAT0013917	---	ssc-mir-191 // chr13:34898601-34898680 (-) /// ssc-mir-425 // chr13:34898111-34898190 (-)	---
20508703	0.698255	0.698255	0	1	1	-	miRNA-4_0	Macaca mulatta	May 13, 2014	miRNA	miRBase	mml-miR-549	7:60001416-60001436 (-)	21	AGAGCUCAUCCAUAGUUGUCA	MIMAT0006417_st	MIMAT0006417	ENSMMUT00000002884 // antisense // intron // 1	mml-mir-549 // 7:60001367-60001461 (-) /// mml-mir-549b // 7:60001382-60001438 (+)	---
20535436	3.36063	3.2232	0.13743	1.09994	1.09994	up	miRNA-4_0	Homo sapiens	May 13, 2014	stem-loop	miRBase	hsa-mir-550a-3	chr7:29720350-29720444 (-)	95	GAUGCUUUGCUGGCUGGUGCAGUGCCUGAGGGAGUAAGAGUCCUGUUGUUGUAAGAUAGUGUCUUACUCCCUCAGGCACAUCUCCAACAAGUCUC	MI0003762_s_st	MI0003762	ENST00000414296 // antisense // intron // 5 /// ENST00000426767 // sense // intron // 1 /// ENST00000442865 // sense // intron // 1 /// OTTHUMT00000327676 // antisense // intron // 5 /// OTTHUMT00000327678 // sense // intron // 1 /// OTTHUMT00000327679 // sense // intron // 1	---	---
20503376	13.4474	13.5033	-0.0559	-1.03951	1.03951	down	miRNA-4_0	Gorilla gorilla	May 13, 2014	miRNA	miRBase	ggo-miR-100	11:120215148-120215169 (-)	22	AACCCGUAGAUCCGAACUUGUG	MIMAT0002417_st	MIMAT0002417	---	---	---
20530319	0.319797	0.319797	0	1	1	-	miRNA-4_0	Brugia malayi	May 13, 2014	miRNA	miRBase	bma-miR-5366	DS237416.1:747-768 (-)	22	UUAGCAGCACGGCGCAUUUGCG	MIMAT0031758_st	MIMAT0031758	---	---	---
20510478	0.319797	0.319797	0	1	1	-	miRNA-4_0	Drosophila yakuba	May 13, 2014	miRNA	miRBase	dya-miR-306-5p	2R:4404612-4404633 (-)	22	UCAGGUACUUAGUGACUCUCAA	MIMAT0009068_st	MIMAT0009068	---	dya-mir-306 // 2R:4404563-4404647 (-) /// dya-mir-9c // 2R:4405077-4405168 (-) /// dya-mir-9b // 2R:4404240-4404330 (-) /// dya-mir-79 // 2R:4404421-4404512 (-)	---
20514936	0.377519	0.377519	0	1	1	-	miRNA-4_0	Taeniopygia guttata	May 13, 2014	miRNA	miRBase	tgu-miR-1805-5p	chr1:32735557-32735577 (+)	21	AGUUGUAGUCUUUCAAACAGA	MIMAT0014620_st	MIMAT0014620	ENSTGUT00000010869 // sense // intron // 5	---	---
20501513	1.70428	0.947363	0.756917	1.68988	1.68988	up	miRNA-4_0	Rattus norvegicus	May 13, 2014	miRNA	miRBase	rno-miR-195-3p	10:57074222-57074244 (+)	23	CCAAUAUUGGCUGUGCUGCUCCA	MIMAT0017149_st	MIMAT0017149	ENSRNOT00000041493 // sense // 3UTR // 15	rno-mir-195 // 10:57074170-57074256 (+) /// rno-mir-497 // 10:57073846-57073914 (+)	---
20534294	0.889384	1.06998	-0.180596	-1.13335	1.13335	down	miRNA-4_0	Homo sapiens	May 13, 2014	CDBox	snoRNABase	HBII-52-6	chr15:25425644-25425725 (+)	82	GGGTCAATGATGAGAACCTTATATTGTTCTGAAGAGAGGTGATGACTTAAAAATCATGCTCAATAGGATTACGCTGAGGCCC	HBII-52-6_x_st	HBII-52-6	---	---	---
20527534	0.253412	0.484528	-0.231116	-1.17374	1.17374	down	miRNA-4_0	Monodelphis domestica	May 13, 2014	miRNA	miRBase	mdo-miR-7386n-3p	chrX:40500950-40500970 (+)	21	AGUAAGGGCCUUAUCCAUAGA	MIMAT0028865_st	MIMAT0028865	---	mdo-mir-7386f // chrX:40491868-40491926 (+) /// mdo-mir-7386g // chrX:40492022-40492080 (+) /// mdo-mir-7386m // chrX:40497149-40497205 (+) /// mdo-mir-7386n // chrX:40500911-40500970 (+) /// mdo-mir-7386o // chrX:40504972-40505028 (+) /// mdo-mir-7388a // chrX:40506274-40506332 (+)	---
20508305	0.287222	0.287222	0	1	1	-	miRNA-4_0	Gallus gallus	May 13, 2014	miRNA	miRBase	gga-miR-1812-3p	chr7:1252415-1252436 (-)	22	CAUACUAUACAGUAUAUAUCUA	MIMAT0026785_st	MIMAT0026785	---	---	---
20529923	0.394085	0.180359	0.213726	1.15968	1.15968	up	miRNA-4_0	Solanum tuberosum	May 13, 2014	miRNA	miRBase	stu-miR169c-3p	JH138085.1:295136-295153 (-)	18	GCAGUCUCCUUGGCUACC	MIMAT0031364_st	MIMAT0031364	---	stu-MIR169c // JH138085.1:295136-295220 (-) /// stu-MIR169d // JH138085.1:294901-294991 (-) /// stu-MIR169e // JH138085.1:297829-297901 (+)	---
20500425	0.54225	0.19569	0.34656	1.27153	1.27153	up	miRNA-4_0	Homo sapiens	May 13, 2014	miRNA	miRBase	hsa-miR-30d-3p	chr8:135817122-135817143 (-)	22	CUUUCAGUCAGAUGUUUGCUGC	MIMAT0004551_st	MIMAT0004551	---	hsa-mir-30d // chr8:135817119-135817188 (-) /// hsa-mir-30b // chr8:135812763-135812850 (-)	MTI // --- // CAMKV /// microcosm // ENST00000005386 // NP_078880.1 /// microcosm // ENST00000014930 // HEBP1 /// microcosm // ENST00000016913 // MS4A12 /// microcosm // ENST00000025399 // STRAP /// microcosm // ENST00000045065 // PARP3 /// microcosm // ENST00000053468 // MRPS10 /// microcosm // ENST00000055335 // PPP1R3F /// microcosm // ENST00000072644 // YIPF1 /// microcosm // ENST00000084795 …
20514796	1.18935	0.715275	0.474075	1.38903	1.38903	up	miRNA-4_0	Aedes aegypti	May 13, 2014	miRNA	miRBase	aae-miR-92b-5p	supercont1.116:1319161-1319183 (+)	23	AGGUCGUGACUUGUGCCCGUUUG	MIMAT0014321_st	MIMAT0014321	---	---	---
20500664	9.03772	9.48248	-0.44476	-1.36109	1.36109	down	miRNA-4_0	Mus musculus	May 13, 2014	miRNA	miRBase	mmu-miR-130b-3p	chr16:17124071-17124092 (-)	22	CAGUGCAAUGAUGAAAGGGCAU	MIMAT0000387_st	MIMAT0000387	ENSMUST00000093336 // sense // intron // 1	mmu-mir-130b // chr16:17124061-17124142 (-) /// mmu-mir-301b // chr16:17124400-17124496 (-)	microcosm // ENSMUST00000000031 // H19 /// microcosm // ENSMUST00000000342 // Ccl11 /// microcosm // ENSMUST00000000348 // Rtcd1 /// microcosm // ENSMUST00000000450 // Pparg /// microcosm // ENSMUST00000001080 // C330016O10Rik /// microcosm // ENSMUST00000001113 // Samd9l /// microcosm // ENSMUST00000001127 // Poldip2 /// microcosm // ENSMUST00000001595 // Fkbp10 /// microcosm // ENSMUST000000017…
20507807	1.39324	1.14581	0.24743	1.18709	1.18709	up	miRNA-4_0	Oikopleura dioica	May 13, 2014	miRNA	miRBase	odi-miR-7	---	22	UGGAAGACUAGUGAUUUUGUUG	MIMAT0006078_st	MIMAT0006078	---	---	---
20515467	0.71511	0.928836	-0.213726	-1.15968	1.15968	down	miRNA-4_0	Mus musculus	May 13, 2014	miRNA	miRBase	mmu-miR-344b-3p	chr7:61790522-61790543 (-)	22	CAUUUAGCCAAAGCCUGACUGU	MIMAT0014926_st	MIMAT0014926	---	---	---
20500622	0.582697	0.582697	0	1	1	-	miRNA-4_0	Drosophila melanogaster	May 13, 2014	miRNA	miRBase	dme-miR-263b-5p	3L:15836560-15836580 (-)	21	CUUGGCACUGGGAGAAUUCAC	MIMAT0000362_st	MIMAT0000362	FBtr0075535 // sense // intron // 1 /// FBtr0306852 // sense // intron // 1 /// FBtr0306853 // sense // intron // 1	---	MTI // --- // W /// microcosm // CG10069-RA // CG10069 /// microcosm // CG10083-RA // CG10083 /// microcosm // CG10125-RA // zpg /// microcosm // CG10198-RA // Nup98 /// microcosm // CG10209-RA // CG10209 /// microcosm // CG10236-RA // LanA /// microcosm // CG10278-RA // GATAe /// microcosm // CG10297-RA // Acp65Aa /// microcosm // CG10300-RA // CG10300 /// microcosm // CG10307-RA // CG10307 /// …
20512143	12.7958	12.765	0.0308	1.02158	1.02158	up	miRNA-4_0	Pristionchus pacificus	May 13, 2014	miRNA	miRBase	ppc-let-7	Ppa_Contig31:197585-197606 (+)	22	UGAGGUAGUAGGUUGUAUAGUU	MIMAT0011657_st	MIMAT0011657	---	---	---
20507713	0.368969	0.368969	0	1	1	-	miRNA-4_0	Populus trichocarpa	May 13, 2014	miRNA	miRBase	ptc-miR1450	scaffold_4:21413362-21413383 (-)	22	UUCAAUGGCUCGGUCAGGUUAC	MIMAT0006012_st	MIMAT0006012	---	---	---
20517194	0.360953	0.180359	0.180594	1.13335	1.13335	up	miRNA-4_0	Ciona intestinalis	May 13, 2014	miRNA	miRBase	cin-miR-375-5p	7q:439603-439622 (+)	20	ACGUUGGUCGCACGAUCAAA	MIMAT0016417_st	MIMAT0016417	---	---	---
20506259	0.368969	0.172342	0.196627	1.14602	1.14602	up	miRNA-4_0	Physcomitrella patens	May 13, 2014	miRNA	miRBase	ppt-miR533d	scaffold_19:828619-828639 (+)	21	CUCACAGUCUGCACAGCUCUC	MIMAT0005062_st	MIMAT0005062	---	---	---
20520367	0.475833	0.70695	-0.231117	-1.17374	1.17374	down	miRNA-4_0	Mus musculus	May 13, 2014	miRNA	miRBase	mmu-miR-5114	chr19:44303171-44303192 (+)	22	ACUGGAGACGGAAGCUGCAAGA	MIMAT0020622_st	MIMAT0020622	ENSMUST00000026221 // sense // exon // 6	---	---
20520526	0.698255	0.698255	0	1	1	-	miRNA-4_0	Brachypodium distachyon	May 13, 2014	miRNA	miRBase	bdi-miR5180b	chr4:5647944-5647964 (-)	21	UAAGUGUCUCAGUUUUGAACU	MIMAT0020713_st	MIMAT0020713	---	---	---
20509632	0.607958	0.788552	-0.180594	-1.13335	1.13335	down	miRNA-4_0	Pan troglodytes	May 13, 2014	miRNA	miRBase	ptr-miR-612	11:63386429-63386453 (+)	25	GCUGGGCAGGGCUUCUGAGCUCCUU	MIMAT0008274_st	MIMAT0008274	ENSPTRT00000054708 // sense // exon // 1	---	---
20502285	0.172342	0.172342	0	1	1	-	miRNA-4_0	Sorghum bicolor	May 13, 2014	miRNA	miRBase	sbi-miR171a	chr_1:7845730-7845750 (-)	21	UGAUUGAGCCGUGCCAAUAUC	MIMAT0001462_st	MIMAT0001462	---	---	---
20513428	0.582697	0.172342	0.410355	1.32901	1.32901	up	miRNA-4_0	Bombyx mori	May 13, 2014	miRNA	miRBase	bmo-miR-2754	nscaf2826:32976-32995 (-)	20	UCUGGUAUUGACUGUAAUAG	MIMAT0013614_st	MIMAT0013614	---	---	---
20533935	0.796569	0.59994	0.196629	1.14602	1.14602	up	miRNA-4_0	Homo sapiens	May 13, 2014	snoRNA	Ensembl	ENSG00000252329	chr11:12926364-12926535 (-)	172	TTGATCACAGGACCCCTTTACACTCGTAAATAAATTATTGATGTACCAGACAGCCTGACCCTGACCTCAAGTAAATTCCCAGGAGACGCCTTTCCTGGGTTTTGAATTTGCCGTAACAGGTGTGAGCATTCTAGCAGCAGTTTGGTGATCATGTACGATACTGCAAACAGGA	ENSG00000252329_st	ENSG00000252329	---	---	---
20515209	0.805117	0.591391	0.213726	1.15968	1.15968	up	miRNA-4_0	Taeniopygia guttata	May 13, 2014	miRNA	miRBase	tgu-miR-146c	chr13:11635098-11635119 (+)	22	UGAGAACUGAAUUCCAUGGGUU	MIMAT0014609_st	MIMAT0014609	ENSTGUT00000018331 // sense // exon // 1	---	---
20532793	0.172342	0.813813	-0.641471	-1.55992	1.55992	down	miRNA-4_0	Homo sapiens	May 13, 2014	snoRNA	Ensembl	ENSG00000200355	chr3:172489067-172489195 (-)	129	TTATGAATATACTCACCGTTTTGATTTTATAATAGTAACGACAAGCTAAACATTCACTATATTAAGACCACGCGTGTGTCTCAGACTTACCTTTCCCTAGGTCTGTTTTTATAAATGCTGGTGATAAAC	ENSG00000200355_st	ENSG00000200355	---	---	---
20527370	0.460502	0.294535	0.165967	1.12192	1.12192	up	miRNA-4_0	Monodelphis domestica	May 13, 2014	miRNA	miRBase	mdo-miR-7348-3p	chr8:290224956-290224976 (+)	21	CCUGGCUCUAGAGUCGGAGGA	MIMAT0028709_st	MIMAT0028709	ENSMODT00000033993 // sense // intron // 7	---	---
20511064	0.731676	0.321321	0.410355	1.32901	1.32901	up	miRNA-4_0	Strongylocentrotus purpuratus	May 13, 2014	miRNA	miRBase	spu-miR-278-3p	GL906257.1:171662-171683 (-)	22	UCGGUGGGACUUUCGUUCGAUU	MIMAT0009674_st	MIMAT0009674	---	---	---
20510115	0.368969	0.368969	0	1	1	-	miRNA-4_0	Drosophila persimilis	May 13, 2014	miRNA	miRBase	dpe-miR-13b	scaffold_0:10659940-10659961 (-) /// scaffold_13:1553313-1553334 (+)	22	UAUCACAGCCAUUUUGACGAGU	MIMAT0008711_st	MIMAT0008711	---	dpe-mir-13a // scaffold_0:10660083-10660156 (-) /// dpe-mir-2c // scaffold_0:10660294-10660396 (-) /// dpe-mir-13b-1 // scaffold_0:10659936-10660004 (-)	---
20538094	0.574537	0.821973	-0.247436	-1.1871	1.1871	down	miRNA-4_0	Homo sapiens	May 13, 2014	stem-loop	miRBase	hsa-mir-6770-2	chr16:16423162-16423221 (+)	60	UAUCCUGAGAAGGCACAGCUUGCACGUGACCUCCUGGGCCUGGCGGCUGUGUCUUCACAG	MI0026418_s_st	MI0026418	ENST00000458669 // sense // intron // 24 /// ENST00000537112 // sense // intron // 13 /// OTTHUMT00000257767 // sense // intron // 24 /// OTTHUMT00000399242 // sense // intron // 13	hsa-mir-6511a-2 // chr16:16418445-16418511 (+) /// hsa-mir-6770-2 // chr16:16423162-16423221 (+)	---
20526594	7.40595	7.53574	-0.12979	-1.09413	1.09413	down	miRNA-4_0	Cyprinus carpio	May 13, 2014	miRNA	miRBase	ccr-miR-19d	---	23	UGUGCAAACCCAUGCAAAACUGA	MIMAT0026257_st	MIMAT0026257	---	---	---
20526262	0.368969	0.368969	0	1	1	-	miRNA-4_0	Malus domestica	May 13, 2014	miRNA	miRBase	mdm-miR167j	chr13:22929427-22929448 (+)	22	UGAAGCUGCCAGCAUGAUCUUA	MIMAT0025931_st	MIMAT0025931	---	---	---
20503670	6.00804	6.16301	-0.15497	-1.1134	1.1134	down	miRNA-4_0	Macaca mulatta	May 13, 2014	miRNA	miRBase	mml-miR-17-3p	1099214568803:478-497 (-)	20	ACUGCAGUGAAGGCACUUGU	MIMAT0002701_st	MIMAT0002701	---	mml-mir-17 // 1099214568803:464-547 (-) /// mml-mir-18a // 1099214568803:331-401 (-) /// mml-mir-19a // 1099214568803:180-261 (-) /// mml-mir-20a // 1099214568803:17-87 (-)	microcosm // ENSMMUT00000000093 // --- /// microcosm // ENSMMUT00000000172 // HEBP2 /// microcosm // ENSMMUT00000000189 // SRP9 /// microcosm // ENSMMUT00000000306 // hCG_1643692 /// microcosm // ENSMMUT00000000415 // LALBA /// microcosm // ENSMMUT00000000418 // SALL3 /// microcosm // ENSMMUT00000000456 // HEATR4 /// microcosm // ENSMMUT00000000499 // TRPC7 /// microcosm // ENSMMUT00000000526 // …
20521226	13.4474	13.5033	-0.0559	-1.03951	1.03951	down	miRNA-4_0	Anolis carolinensis	May 13, 2014	miRNA	miRBase	aca-miR-100	LGa:2624907-2624928 (-)	22	AACCCGUAGAUCCGAACUUGUG	MIMAT0021709_st	MIMAT0021709	---	---	---
20533068	0.451661	0.862016	-0.410355	-1.32901	1.32901	down	miRNA-4_0	Homo sapiens	May 13, 2014	snoRNA	Ensembl	ENSG00000212363	chr5:74178481-74178608 (-)	128	TGCGTGACATGTATGTTTTTGTTTAACTTGTATACAAAGGCTTATGGATAGGTGCAAAAATAAATTCTCTTTTGCAACCCAGAACTCATTGTTCAGTGTGAGTTTTGATACATATAAGAAGGGATATT	ENSG00000212363_st	ENSG00000212363	---	---	---
20523559	0.747135	0.747135	0	1	1	-	miRNA-4_0	Gorilla gorilla	May 13, 2014	miRNA	miRBase	ggo-miR-668	14:83033160-83033180 (+)	21	AUGUCACUCGGCUCGGCCCAC	MIMAT0024252_st	MIMAT0024252	---	ggo-mir-134 // 14:83032548-83032620 (+) /// ggo-mir-154 // 14:83037628-83037711 (+) /// ggo-mir-485 // 14:83033268-83033376 (+) /// ggo-mir-487b // 14:83024293-83024402 (+) /// ggo-mir-889 // 14:83025734-83025843 (+) /// ggo-mir-487a // 14:83030285-83030394 (+) /// ggo-mir-655 // 14:83027393-83027500 (+) /// ggo-mir-323b // 14:83034060-83034167 (+) /// ggo-mir-377 // 14:83039912-83040020 (+) /// …	---
20522222	3.80438	3.70207	0.10231	1.07349	1.07349	up	miRNA-4_0	Oryzias latipes	May 13, 2014	miRNA	miRBase	ola-miR-29b	23:8740414-8740435 (+) /// 7:23588433-23588454 (+)	22	UAGCACCAUUUGAAAUCAGUGU	MIMAT0022569_st	MIMAT0022569	---	ola-mir-29b-2 // 23:8740355-8740453 (+) /// ola-mir-29c // 23:8740492-8740593 (+)	---
20529230	0.40278	0.40278	0	1	1	-	miRNA-4_0	Panagrellus redivivus	May 13, 2014	miRNA	miRBase	prd-miR-7878-3p	KB454987.1:1792-1813 (-)	22	ACGGUCUGUAGCUACCUUCACC	MIMAT0030513_st	MIMAT0030513	---	---	---
20513093	1.15296	0.806401	0.346559	1.27152	1.27152	up	miRNA-4_0	Medicago truncatula	May 13, 2014	miRNA	miRBase	mtr-miR2644	chr4:17526909-17526929 (+)	21	CACUUCAGAUUGAUGGUGUGU	MIMAT0013412_st	MIMAT0013412	---	---	---
20500445	4.95248	6.14068	-1.1882	-2.27868	2.27868	down	miRNA-4_0	Homo sapiens	May 13, 2014	miRNA	miRBase	hsa-miR-181a-2-3p	chr9:127454797-127454818 (+)	22	ACCACUGACCGUUGACUGUACC	MIMAT0004558_st	MIMAT0004558	ENST00000344523 // antisense // intron // 2 /// ENST00000373584 // antisense // intron // 2 /// ENST00000416460 // antisense // intron // 2 /// ENST00000429139 // sense // intron // 1 /// ENST00000487099 // antisense // intron // 2 /// OTTHUMT00000054033 // sense // intron // 1 /// OTTHUMT00000054043 // antisense // intron // 2 /// OTTHUMT00000356283 // antisense // intron // 2 /// OTTHUMT0000035…	hsa-mir-181a-2 // chr9:127454721-127454830 (+) /// hsa-mir-181b-2 // chr9:127455989-127456077 (+)	MTI // --- // ARID1A /// microcosm // ENST00000003302 // USP28 /// microcosm // ENST00000007708 // PDK2 /// microcosm // ENST00000008391 // TFAP2D /// microcosm // ENST00000010299 // FAM76A /// microcosm // ENST00000046087 // ZPBP /// microcosm // ENST00000053867 // GRN /// microcosm // ENST00000056217 // ARHGEF5 /// microcosm // ENST00000064571 // CBLN4 /// microcosm // ENST00000085068 // ISOC2 …
20522866	0.509933	0.723659	-0.213726	-1.15968	1.15968	down	miRNA-4_0	Tribolium castaneum	May 13, 2014	miRNA	miRBase	tca-miR-6017-5p	chrLG7:10450446-10450465 (-)	20	UUGGUAUGUUGUAUUUUUUA	MIMAT0023575_st	MIMAT0023575	---	---	---
20504430	2.23881	1.41675	0.82206	1.76793	1.76793	up	miRNA-4_0	Homo sapiens	May 13, 2014	miRNA	miRBase	hsa-miR-659-3p	chr22:38243700-38243721 (-)	22	CUUGGUUCAGGGAGGGUCCCCA	MIMAT0003337_st	MIMAT0003337	---	hsa-mir-658 // chr22:38240279-38240378 (-) /// hsa-mir-659 // chr22:38243685-38243781 (-)	MTI // --- // GRN /// microcosm // ENST00000005226 // USH1C /// microcosm // ENST00000006101 // COPZ2 /// microcosm // ENST00000008391 // TFAP2D /// microcosm // ENST00000014930 // HEBP1 /// microcosm // ENST00000020945 // SNAI2 /// microcosm // ENST00000035383 // LRRC7 /// microcosm // ENST00000053867 // GRN /// microcosm // ENST00000056217 // ARHGEF5 /// microcosm // ENST00000064571 // CBLN4 //…
20508586	0.390575	0.604302	-0.213727	-1.15968	1.15968	down	miRNA-4_0	Macaca mulatta	May 13, 2014	miRNA	miRBase	mml-miR-411-5p	7:164309136-164309156 (+)	21	UAGUAGACCGUAUAGCGUACG	MIMAT0006317_st	MIMAT0006317	ENSMMUT00000036750 // sense // exon // 1	mml-mir-299 // 7:164309587-164309649 (+) /// mml-mir-323a // 7:164311526-164311611 (+) /// mml-mir-329-1 // 7:164312583-164312666 (+) /// mml-mir-329-2 // 7:164312902-164312981 (+) /// mml-mir-379 // 7:164307862-164307928 (+) /// mml-mir-380 // 7:164310810-164310870 (+) /// mml-mir-411 // 7:164309121-164309202 (+) /// mml-mir-494 // 7:164314563-164314643 (+) /// mml-mir-495 // 7:164318758-1643188…	---
20510054	0.881367	0.881367	0	1	1	-	miRNA-4_0	Drosophila mojavensis	May 13, 2014	miRNA	miRBase	dmo-miR-2b	scaffold_6500:6907871-6907893 (+)	23	UAUCACAGCCAGCUUUGAGGAGC	MIMAT0008650_st	MIMAT0008650	---	dmo-mir-2b // scaffold_6500:6907819-6907900 (+) /// dmo-mir-2a-2 // scaffold_6500:6908911-6908982 (+) /// dmo-mir-2a-1 // scaffold_6500:6908323-6908400 (+)	---
20527160	6.12914	6.00108	0.12806	1.09282	1.09282	up	miRNA-4_0	Monodelphis domestica	May 13, 2014	miRNA	miRBase	mdo-miR-7269-5p	chr2:541547498-541547520 (-)	23	AGAAAUCUGUCAGGGCGUGGGCG	MIMAT0028508_st	MIMAT0028508	ENSMODT00000003505 // sense // intron // 7	mdo-mir-1548 // chr2:541547258-541547317 (-) /// mdo-mir-7269 // chr2:541547457-541547520 (-) /// mdo-mir-7270 // chr2:541551023-541551080 (-)	---
20514440	0.321321	0.731676	-0.410355	-1.32901	1.32901	down	miRNA-4_0	Zea mays	May 13, 2014	miRNA	miRBase	zma-miR396g-5p	chr5:214350892-214350912 (+)	21	UCCCACAGCUUUAUUGAACUG	MIMAT0014016_st	MIMAT0014016	---	---	---
20502156	0.574537	1.05309	-0.478553	-1.39335	1.39335	down	miRNA-4_0	Zea mays	May 13, 2014	miRNA	miRBase	zma-miR160a-3p	---	21	GCGUGCAAGGGGCCAAGCAUG	MIMAT0015132_st	MIMAT0015132	---	---	---
20529363	1.21013	0.433814	0.776316	1.71275	1.71275	up	miRNA-4_0	Panagrellus redivivus	May 13, 2014	miRNA	miRBase	prd-miR-7911a-5p	KB455487.1:106405-106427 (+)	23	GCCCCCCGGAUGAUGCACCAUCG	MIMAT0030646_st	MIMAT0030646	---	---	---
20528700	0.278672	0.459267	-0.180595	-1.13335	1.13335	down	miRNA-4_0	Medicago truncatula	May 13, 2014	miRNA	miRBase	mtr-miR7696a-5p	AC225474.24:39296-39316 (+)	21	UCAAGUUCUCAUAAUUCAAAA	MIMAT0029986_st	MIMAT0029986	---	mtr-MIR5239 // AC225474.24:38945-39055 (-) /// mtr-MIR7696a // AC225474.24:39292-39379 (+) /// mtr-MIR7696b // AC225474.24:39289-39381 (-) /// mtr-MIR7696c // AC225474.24:39293-39378 (+) /// mtr-MIR7696d // AC225474.24:39292-39379 (-)	---
20533133	4.85353	4.57958	0.27395	1.20911	1.20911	up	miRNA-4_0	Homo sapiens	May 13, 2014	snoRNA	Ensembl	ENSG00000212615	chr14:45557446-45557511 (+)	66	CTGTGATGATGGCATTTCTTAGGACAATTTTGGATTAATTATGAAAACAACTACTCTCTGAGCAAT	ENSG00000212615_x_st	ENSG00000212615	---	---	---
20528289	0.386214	0.59994	-0.213726	-1.15968	1.15968	down	miRNA-4_0	Rattus norvegicus	May 13, 2014	miRNA	miRBase	rno-miR-7578	3:6372721-6372743 (-)	23	CGUGGCUCGUCUUCUGCCUCAGA	MIMAT0029579_st	MIMAT0029579	---	---	---
20518471	1.06125	1.32193	-0.26068	-1.19804	1.19804	down	miRNA-4_0	Triticum aestivum	May 13, 2014	miRNA	miRBase	tae-miR156	---	21	UGACAGAAGAGAGUGAGCACA	MIMAT0018208_st	MIMAT0018208	---	---	---
20532884	0.0463639	0.687835	-0.641471	-1.55992	1.55992	down	miRNA-4_0	Homo sapiens	May 13, 2014	snoRNA	Ensembl	ENSG00000201791	chr1:178722789-178722907 (-)	119	ATGCAGGTACTGTTATAACTGAAGTGTTTTACGGTTTTTTCTTCCTGCTTAAAGCACTTGGTACATAAGTATCTCTAACTCGATTCCATAATAAGACAGAGACGCTTGGTCTCAAACAT	ENSG00000201791_st	ENSG00000201791	---	---	---
20525713	1.14629	1.14629	0	1	1	-	miRNA-4_0	Homo sapiens	May 13, 2014	miRNA	miRBase	hsa-miR-6876-5p	chr8:25202923-25202944 (+)	22	CAGGAAGGAGACAGGCAGUUCA	MIMAT0027652_st	MIMAT0027652	ENST00000276440 // sense // intron // 25 /// ENST00000444569 // sense // intron // 17 /// ENST00000467709 // sense // intron // 8 /// OTTHUMT00000254955 // sense // intron // 25 /// OTTHUMT00000334270 // sense // intron // 17 /// OTTHUMT00000375806 // sense // intron // 8	---	---
20526357	1.59039	1.32193	0.26846	1.20452	1.20452	up	miRNA-4_0	Malus domestica	May 13, 2014	miRNA	miRBase	mdm-miR535c	---	21	UGACAAGGAGAGAGAGCACGC	MIMAT0026026_st	MIMAT0026026	---	---	---
20510035	0.68101	0.484383	0.196627	1.14602	1.14602	up	miRNA-4_0	Drosophila mojavensis	May 13, 2014	miRNA	miRBase	dmo-miR-14	scaffold_6496:2042897-2042917 (+)	21	UCAGUCUUUUUCUCUCUCCUA	MIMAT0008632_st	MIMAT0008632	---	---	---
20508837	2.61085	2.35017	0.26068	1.19804	1.19804	up	miRNA-4_0	Macaca mulatta	May 13, 2014	miRNA	miRBase	mml-miR-936	9:103746052-103746073 (-)	22	ACAGGAGAGGGAGGAAUCGCAG	MIMAT0006537_st	MIMAT0006537	ENSMMUT00000018570 // sense // exon // 30 /// ENSMMUT00000021490 // sense // exon // 29	---	---
20517890	0.813813	0.582697	0.231116	1.17374	1.17374	up	miRNA-4_0	Drosophila melanogaster	May 13, 2014	miRNA	miRBase	dme-miR-3642-5p	3L:11622605-11622626 (+)	22	GUGAGUGGGUCGCACGGAGCGU	MIMAT0018057_st	MIMAT0018057	FBtr0076103 // sense // intron // 4 /// FBtr0076104 // sense // intron // 4 /// FBtr0076105 // sense // intron // 4 /// FBtr0331544 // sense // intron // 4 /// FBtr0331545 // sense // intron // 4	---	---
20516218	1.19159	0.944152	0.247438	1.1871	1.1871	up	miRNA-4_0	Arabidopsis lyrata	May 13, 2014	miRNA	miRBase	aly-miR3435-3p	GL348715.1:920972-920992 (-)	21	AAUUGACAGUAUUAUGCCAGA	MIMAT0017702_st	MIMAT0017702	---	---	---
20526778	0.764671	0.418111	0.34656	1.27153	1.27153	up	miRNA-4_0	Sorghum bicolor	May 13, 2014	miRNA	miRBase	sbi-miR6231-3p	chr_2:46671340-46671360 (+)	21	UAUUUGUGGACUCAUGGACAU	MIMAT0026441_st	MIMAT0026441	---	---	---
20503801	0.54183	0.345201	0.196629	1.14602	1.14602	up	miRNA-4_0	Homo sapiens	May 13, 2014	miRNA	miRBase	hsa-miR-432-3p	chr14:101350881-101350901 (+)	21	CUGGAUGGCUCCUCCAUGUCU	MIMAT0002815_st	MIMAT0002815	ENST00000534062 // antisense // exon // 1 /// OTTHUMT00000395127 // antisense // exon // 1	hsa-mir-127 // chr14:101349316-101349412 (+) /// hsa-mir-136 // chr14:101351039-101351120 (+) /// hsa-mir-337 // chr14:101340830-101340922 (+) /// hsa-mir-431 // chr14:101347344-101347457 (+) /// hsa-mir-433 // chr14:101348223-101348315 (+) /// hsa-mir-432 // chr14:101350820-101350913 (+) /// hsa-mir-665 // chr14:101341370-101341441 (+)	microcosm // ENST00000005226 // USH1C /// microcosm // ENST00000005286 // TMEM132A /// microcosm // ENST00000005340 // DVL2 /// microcosm // ENST00000007699 // YBX2 /// microcosm // ENST00000007708 // PDK2 /// microcosm // ENST00000011292 // CPA1 /// microcosm // ENST00000011989 // CYP4F3 /// microcosm // ENST00000072869 // ADCK2 /// microcosm // ENST00000075120 // GTR3_HUMAN /// microcosm // ENS…
20527013	0.582697	0.582697	0	1	1	-	miRNA-4_0	Macaca mulatta	May 13, 2014	miRNA	miRBase	mml-miR-7199-3p	9:95661554-95661575 (+)	22	UUCAGGUUUUGAACAUAGAGGU	MIMAT0028363_st	MIMAT0028363	---	---	---
20508023	4.27878	3.84907	0.42971	1.34696	1.34696	up	miRNA-4_0	Gallus gallus	May 13, 2014	miRNA	miRBase	gga-miR-1594	chrZ:193863-193883 (+)	21	UGGUGGGGAUGGGUUGGGGUU	MIMAT0007457_st	MIMAT0007457	---	---	---
20523689	0.287222	0.664445	-0.377223	-1.29884	1.29884	down	miRNA-4_0	Pongo pygmaeus	May 13, 2014	miRNA	miRBase	ppy-miR-676	X:67680439-67680460 (+)	22	CCGUCCUAAGGUUGUUGAGUUG	MIMAT0024365_st	MIMAT0024365	---	---	---
20522799	0.788552	0.607958	0.180594	1.13335	1.13335	up	miRNA-4_0	Human herpesvirus 6B	May 13, 2014	miRNA	miRBase	hhv6b-miR-Ro6-3-5p	---	21	GACGGAGCCCGCUCGGUAUCG	MIMAT0026460_st	MIMAT0026460	---	---	---
20501873	6.58207	6.75978	-0.17771	-1.13109	1.13109	down	miRNA-4_0	Gallus gallus	May 13, 2014	miRNA	miRBase	gga-miR-18b-5p	chr4:3946547-3946568 (-)	22	UAAGGUGCAUCUAGUGCAGUUA	MIMAT0001141_st	MIMAT0001141	---	gga-mir-18b // chr4:3946499-3946582 (-) /// gga-mir-106 // chr4:3946630-3946710 (-) /// gga-mir-20b // chr4:3946318-3946402 (-)	microcosm // ENSGALT00000000226 // --- /// microcosm // ENSGALT00000000374 // DPAGT1 /// microcosm // ENSGALT00000000385 // XR_027108.1 /// microcosm // ENSGALT00000000484 // --- /// microcosm // ENSGALT00000000510 // NP_001026103.1 /// microcosm // ENSGALT00000000613 // NM_204115.1 /// microcosm // ENSGALT00000000626 // C1orf9 /// microcosm // ENSGALT00000000796 // --- /// microcosm // ENSGALT00…
20519634	0.582697	0.368969	0.213728	1.15968	1.15968	up	miRNA-4_0	Homo sapiens	May 13, 2014	miRNA	miRBase	hsa-miR-4762-3p	chr22:46156452-46156473 (+)	22	CUUCUGAUCAAGAUUUGUGGUG	MIMAT0019911_st	MIMAT0019911	ENST00000252934 // sense // intron // 9 /// ENST00000381061 // sense // intron // 8 /// ENST00000435026 // sense // intron // 3 /// ENST00000451241 // sense // intron // 2 /// ENST00000493643 // sense // intron // 3 /// OTTHUMT00000318142 // sense // intron // 9 /// OTTHUMT00000322282 // sense // intron // 3 /// OTTHUMT00000322283 // sense // intron // 2 /// OTTHUMT00000322286 // sense // intron …	---	---
20528167	0.377519	0.574147	-0.196628	-1.14602	1.14602	down	miRNA-4_0	Ictalurus punctatus	May 13, 2014	miRNA	miRBase	ipu-miR-203a	---	22	AGUGGUUCUUAACAGUUCAACA	MIMAT0029457_st	MIMAT0029457	---	---	---
20525656	0.368969	0.582697	-0.213728	-1.15968	1.15968	down	miRNA-4_0	Homo sapiens	May 13, 2014	miRNA	miRBase	hsa-miR-6847-3p	chr8:145134821-145134842 (+)	22	GGCUCAUGUGUCUGUCCUCUUC	MIMAT0027595_st	MIMAT0027595	ENST00000316052 // sense // intron // 1 /// ENST00000525936 // sense // intron // 1 /// ENST00000527954 // sense // 3UTR // 1 /// OTTHUMT00000384065 // sense // intron // 1 /// OTTHUMT00000384066 // sense // intron // 1 /// OTTHUMT00000384067 // sense // 3UTR // 1	---	---
20505561	0.582697	0.582697	0	1	1	-	miRNA-4_0	Bombyx mori	May 13, 2014	miRNA	miRBase	bmo-miR-71-5p	nscaf1690:7689426-7689444 (-)	19	UGAAAGACAUGGGUAGUGA	MIMAT0004214_st	MIMAT0004214	---	---	---
20509361	0.377519	0.377519	0	1	1	-	miRNA-4_0	Pan troglodytes	May 13, 2014	miRNA	miRBase	ptr-miR-1284	3:72831973-72831994 (-)	22	UCUAUACAGACCCUGGCUUUUC	MIMAT0008003_st	MIMAT0008003	ENSPTRT00000028255 // sense // intron // 2	---	---
20517865	0.616796	0.616796	0	1	1	-	miRNA-4_0	Vitis vinifera	May 13, 2014	miRNA	miRBase	vvi-miR3631b-3p	chr5:6430243-6430263 (+)	21	UGUUGGAUGAUGUCAAUAAGU	MIMAT0018032_st	MIMAT0018032	---	---	---
20501189	0.821973	0.608246	0.213727	1.15968	1.15968	up	miRNA-4_0	Caenorhabditis elegans	May 13, 2014	miRNA	miRBase	cel-miR-356a	III:7860105-7860125 (+)	21	UUGAGCAACGCGAACAAAUCA	MIMAT0000698_st	MIMAT0000698	ZK652.12 // sense // exon // 1 /// ZK652.13 // antisense // exon // 1 /// ZK652.2 // sense // exon // 2	cel-mir-356a // III:7860080-7860189 (+) /// cel-mir-356b // III:7860100-7860167 (-)	MTI // --- // D2030.14 /// microcosm // 4R79.1b // nas-6 /// microcosm // B0238.3 // srt-68 /// microcosm // B0281.8 // B0281.8 /// microcosm // B0304.1c // hlh-1 /// microcosm // B0511.12 // B0511.12 /// microcosm // B0564.10b // unc-30 /// microcosm // C01B12.4 // C01B12.4 /// microcosm // C01G10.7 // C01G10.7 /// microcosm // C02A12.3 // srbc-30 /// microcosm // C02B8.4 // hlh-8 /// microcosm …
20521311	0.40278	0.583375	-0.180595	-1.13335	1.13335	down	miRNA-4_0	Anolis carolinensis	May 13, 2014	miRNA	miRBase	aca-miR-1662-5p	6:2558253-2558274 (+)	22	UUGACAUCAUCCUACUUGAGAU	MIMAT0021794_st	MIMAT0021794	ENSACAT00000006648 // sense // intron // 9	---	---
20514098	0.368969	0.582697	-0.213728	-1.15968	1.15968	down	miRNA-4_0	Equus caballus	May 13, 2014	miRNA	miRBase	eca-miR-1264	chrX:90707908-90707930 (+)	23	CAAGUCUUAUUUGAGCACCUGUU	MIMAT0013195_st	MIMAT0013195	---	eca-mir-1264 // chrX:90707867-90707935 (+) /// eca-mir-1912 // chrX:90706739-90706818 (+)	---
20533535	0.71511	0.71511	0	1	1	-	miRNA-4_0	Homo sapiens	May 13, 2014	snoRNA	Ensembl	ENSG00000238809	chr2:62492130-62492233 (+)	104	ATCCTTCTGTAGTTCATAAGCATCATGCCTGGGTTTTCGCGTTCCCATGTGAGCTGTGCCTCCCTCAAACCTTGTTATGGCATCGGCACATTATCCATCTGATG	ENSG00000238809_st	ENSG00000238809	---	---	---
20503755	11.3388	11.6849	-0.3461	-1.27112	1.27112	down	miRNA-4_0	Lagothrix lagotricha	May 13, 2014	miRNA	miRBase	lla-miR-93	---	22	AAAGUGCUGUUCGUGCAGGUAG	MIMAT0002778_st	MIMAT0002778	---	---	---
20533688	0.410315	1.18227	-0.771955	-1.70758	1.70758	down	miRNA-4_0	Homo sapiens	May 13, 2014	snoRNA	Ensembl	ENSG00000239049	chr2:88606879-88606982 (+)	104	ATCCTTTTGCAGCTCATAAGTGTGATGATTGGGTTTTCACACTCATGTGTAAGATGTGTTTCCCTCAAACCTTGCTATGATATCAGCACAGTACCTATCTGACA	ENSG00000239049_st	ENSG00000239049	---	---	---
20506627	0.458978	0.706415	-0.247437	-1.1871	1.1871	down	miRNA-4_0	Chlamydomonas reinhardtii	May 13, 2014	miRNA	miRBase	cre-miR1153-5p.2	scaffold_15:1291901-1291921 (+)	21	AGUGCUGCUAGCAACUACAAG	MIMAT0005399_st	MIMAT0005399	---	---	---
20502032	0.0820444	0.278672	-0.196628	-1.14602	1.14602	down	miRNA-4_0	Drosophila pseudoobscura	May 13, 2014	miRNA	miRBase	dps-miR-288	4_group3:7696684-7696706 (+)	23	UUUCAUGUCGAUUUCAUUUCAUG	MIMAT0001252_st	MIMAT0001252	---	dps-mir-133 // 4_group3:7700008-7700103 (-) /// dps-mir-288 // 4_group3:7696620-7696715 (+)	microcosm // DPSCG10092-RA_3_UTR // --- /// microcosm // DPSCG10130-RA_3_UTR // --- /// microcosm // DPSCG10145-RA_3_UTR // --- /// microcosm // DPSCG10158-RA_3_UTR // --- /// microcosm // DPSCG1017-RA_3_UTR // --- /// microcosm // DPSCG10229-RA_3_UTR // --- /// microcosm // DPSCG10566-RA_3_UTR // --- /// microcosm // DPSCG10638-RA_3_UTR // --- /// microcosm // DPSCG10686-RA_3_UTR // --- /// micr…
20508444	0.374026	0.808757	-0.434731	-1.35166	1.35166	down	miRNA-4_0	Macaca mulatta	May 13, 2014	miRNA	miRBase	mml-miR-155	3:21097312-21097334 (-)	23	UUAAUGCUAAUCGUGAUAGGGGU	MIMAT0006216_st	MIMAT0006216	---	---	---
20504832	0.368969	0.582697	-0.213728	-1.15968	1.15968	down	miRNA-4_0	Danio rerio	May 13, 2014	miRNA	miRBase	dre-miR-729	4:12649068-12649091 (+)	24	CAUGGGUAUGAUACGACCUGGGUU	MIMAT0003758_st	MIMAT0003758	---	---	microcosm // ENSDART00000000392 // pde6a /// microcosm // ENSDART00000000744 // zgc:110355 /// microcosm // ENSDART00000002221 // bcdo2l /// microcosm // ENSDART00000002281 // apol1 /// microcosm // ENSDART00000002299 // ttnb /// microcosm // ENSDART00000003040 // LOC555334 /// microcosm // ENSDART00000003670 // zgc:101744 /// microcosm // ENSDART00000004514 // bet1 /// microcosm // ENSDART000000…
20510362	0.649113	0.302553	0.34656	1.27153	1.27153	up	miRNA-4_0	Drosophila virilis	May 13, 2014	miRNA	miRBase	dvi-miR-307	scaffold_12875:5789469-5789488 (-)	20	UCACAACCUCCUUGAGUGAG	MIMAT0008953_st	MIMAT0008953	---	---	---
20504127	6.59273	6.59273	0	1	1	-	miRNA-4_0	Tetraodon nigroviridis	May 13, 2014	miRNA	miRBase	tni-miR-16	2:11019481-11019502 (+)	22	UAGCAGCACGUAAAUAUUGGAG	MIMAT0003108_st	MIMAT0003108	---	tni-mir-15a // 2:11019282-11019352 (+) /// tni-mir-16 // 2:11019481-11019552 (+)	microcosm // AY374500 // AY374500 /// microcosm // GSTENT00000061001 // GSTENG00000061001 /// microcosm // GSTENT00000103001 // GSTENG00000103001 /// microcosm // GSTENT00000104001 // GSTENG00000104001 /// microcosm // GSTENT00000222001 // GSTENG00000222001 /// microcosm // GSTENT00000315001 // GSTENG00000315001 /// microcosm // GSTENT00000356001 // GSTENG00000356001 /// microcosm // GSTENT000003…
20522031	0.270656	0.912127	-0.641471	-1.55992	1.55992	down	miRNA-4_0	Homo sapiens	May 13, 2014	miRNA	miRBase	hsa-miR-5696	chr2:101925915-101925936 (+)	22	CUCAUUUAAGUAGUCUGAUGCC	MIMAT0022489_st	MIMAT0022489	---	---	---
20522906	0.591391	0.591391	0	1	1	-	miRNA-4_0	Solanum tuberosum	May 13, 2014	miRNA	miRBase	stu-miR6026-3p	JH137959.1:711691-711712 (+)	22	UUCUUGGCUAGAGUUGUAUUGC	MIMAT0023609_st	MIMAT0023609	---	stu-MIR6026 // JH137959.1:711491-711732 (+) /// stu-MIR8011a // JH137959.1:709134-709230 (+)	---
20513533	0.582697	0.582697	0	1	1	-	miRNA-4_0	Bombyx mori	May 13, 2014	miRNA	miRBase	bmo-miR-2820	nscaf2204:4592609-4592629 (-) /// nscaf2905:100976-100996 (+)	21	CAGCAAGAUGGAACGUGAAUA	MIMAT0013730_st	MIMAT0013730	---	---	---
20528688	0.353639	0.187673	0.165966	1.12192	1.12192	up	miRNA-4_0	Medicago truncatula	May 13, 2014	miRNA	miRBase	mtr-miR2659k	chr8:381306-381326 (-)	21	CCAUGGGUGCGACUUGGUAAG	MIMAT0029974_st	MIMAT0029974	---	---	---
20522772	0.813813	0.582697	0.231116	1.17374	1.17374	up	miRNA-4_0	Haemonchus contortus	May 13, 2014	miRNA	miRBase	hco-miR-5977	---	23	UAUGUUUAGUUAUAGAACCACGU	MIMAT0023487_st	MIMAT0023487	---	---	---
20518535	0.377519	0.377519	0	1	1	-	miRNA-4_0	Glycine max	May 13, 2014	miRNA	miRBase	gma-miR4370	chr11:33760548-33760571 (+)	24	AGUAGACUCGUCCGAUUUUGCGUA	MIMAT0018271_st	MIMAT0018271	---	---	---
20520332	1.85343	1.32358	0.52985	1.44378	1.44378	up	miRNA-4_0	Homo sapiens	May 13, 2014	miRNA	miRBase	hsa-miR-5093	chr16:85339842-85339864 (-)	23	AGGAAAUGAGGCUGGCUAGGAGC	MIMAT0021085_st	MIMAT0021085	---	---	---
20528063	0.591391	0.591391	0	1	1	-	miRNA-4_0	Lotus japonicus	May 13, 2014	miRNA	miRBase	lja-miR7531	Chr2:8841438-8841458 (-)	21	CGUGUUUUCUUUCAUUCCCCA	MIMAT0029354_st	MIMAT0029354	---	---	---
20504190	0.337887	0.71511	-0.377223	-1.29884	1.29884	down	miRNA-4_0	Homo sapiens	May 13, 2014	miRNA	miRBase	hsa-miR-544a	chr14:101515049-101515070 (+)	22	AUUCUGCAUUUUUAGCAAGUUC	MIMAT0003164_st	MIMAT0003164	ENST00000553692 // sense // intron // 1 /// OTTHUMT00000414538 // sense // intron // 1	hsa-mir-134 // chr14:101521024-101521096 (+) /// hsa-mir-376c // chr14:101506027-101506092 (+) /// hsa-mir-376a-1 // chr14:101507119-101507186 (+) /// hsa-mir-381 // chr14:101512257-101512331 (+) /// hsa-mir-382 // chr14:101520643-101520718 (+) /// hsa-mir-376b // chr14:101506773-101506872 (+) /// hsa-mir-485 // chr14:101521756-101521828 (+) /// hsa-mir-487a // chr14:101518783-101518862 (+) /// h…	microcosm // ENST00000006777 // NM_001040457.1 /// microcosm // ENST00000007969 // LRRC23 /// microcosm // ENST00000011684 // PLEKHG6 /// microcosm // ENST00000040584 // HOXC8 /// microcosm // ENST00000064571 // CBLN4 /// microcosm // ENST00000169551 // C18orf55 /// microcosm // ENST00000172853 // NEB /// microcosm // ENST00000202788 // MAPKAPK5 /// microcosm // ENST00000205061 // GLG1 /// microc…
20510776	0.591391	0.805117	-0.213726	-1.15968	1.15968	down	miRNA-4_0	Mus musculus	May 13, 2014	miRNA	miRBase	mmu-miR-1964-3p	chr7:29773344-29773365 (+)	22	CCGACUUCUGGGCUCCGGCUUU	MIMAT0009437_st	MIMAT0009437	ENSMUST00000032802 // sense // intron // 2 /// OTTMUST00000066973 // sense // intron // 2	---	---
20516667	0.813813	0.368969	0.444844	1.36117	1.36117	up	miRNA-4_0	Pongo pygmaeus	May 13, 2014	miRNA	miRBase	ppy-miR-553	1:128212389-128212409 (-)	21	AAAAGGGUGAGAUUUUGUUUU	MIMAT0015999_st	MIMAT0015999	---	---	---
20534115	0.582697	0.582697	0	1	1	-	miRNA-4_0	Homo sapiens	May 13, 2014	snoRNA	Ensembl	ENSG00000253091	chr6:114102518-114102667 (-)	150	AAGACTATACTTCCCAGCATCATTGCTATGGTTCATTACTAGAAAAGTTTCTCCAACTTTGTAGAGCACTAGGAGCCAGAAGGAGGAGGTGCAGTGTTCTCTCTTTAGTGTGAAGCCAGCTTTGCTCTTCGGGAAGGAATGCAGTCTGAG	ENSG00000253091_st	ENSG00000253091	---	---	---
20514864	0.698255	0.484528	0.213727	1.15968	1.15968	up	miRNA-4_0	Culex quinquefasciatus	May 13, 2014	miRNA	miRBase	cqu-miR-981	supercont3.431:151371-151392 (+)	22	UUCGUUGUCGACGAAACCUGCA	MIMAT0014386_st	MIMAT0014386	---	---	---
20533847	0.969168	1.41401	-0.444842	-1.36117	1.36117	down	miRNA-4_0	Homo sapiens	May 13, 2014	snoRNA	Ensembl	ENSG00000251992	chr18:47340503-47340646 (+)	144	CTTTCGGGTCCCCATTGCAGCCCCCGGATGAGCCCGCAGTATTTTCCTTATATGATCAGGTCCCATTGCGGGCGGCGCCGCTTGCCCGGAGCCTGAGAGGATTATGAAAACGTGGCGAGCGAAATGGGGCCAGGGGACCTGGAG	ENSG00000251992_s_st	ENSG00000251992	---	---	---
20508027	1.67858	1.23374	0.44484	1.36116	1.36116	up	miRNA-4_0	Gallus gallus	May 13, 2014	miRNA	miRBase	gga-miR-1596-3p	chr1:5678934-5678955 (+)	22	AAAGGUGGCCGUGGGUGAAUGA	MIMAT0007461_st	MIMAT0007461	---	---	---
20521507	0.591391	0.591391	0	1	1	-	miRNA-4_0	Anolis carolinensis	May 13, 2014	miRNA	miRBase	aca-miR-9-5p	2:21613045-21613064 (-) /// GL343444.1:370606-370625 (+)	20	UCUUUGGUUAUCUAGCUGUA	MIMAT0021990_st	MIMAT0021990	ENSACAT00000018140 // antisense // exon // 1 /// ENSACAT00000018981 // antisense // exon // 1	---	---
20521573	0.287222	0.287222	0	1	1	-	miRNA-4_0	Anolis carolinensis	May 13, 2014	miRNA	miRBase	aca-miR-5435a	GL343355.1:594502-594523 (-)	22	UGGAGGAUCUAGCAAUGUCUGU	MIMAT0022056_st	MIMAT0022056	---	---	---
20517304	1.69901	1.26428	0.43473	1.35166	1.35166	up	miRNA-4_0	Ciona intestinalis	May 13, 2014	miRNA	miRBase	cin-miR-4014-3p	12q:1671470-1671489 (+) /// 12q:1671764-1671783 (+)	20	UUACAGAAAGCGUGUGUGUG	MIMAT0016519_st	MIMAT0016519	---	cin-mir-4014-1 // 12q:1671730-1671783 (+) /// cin-mir-4014-2 // 12q:1671438-1671489 (+)	---
20513783	0.368969	0.368969	0	1	1	-	miRNA-4_0	Herpesvirus of turkeys	May 13, 2014	miRNA	miRBase	hvt-miR-H18-3p	---	24	CUGAGAUACGCCCGAUUUGACGAA	MIMAT0012875_st	MIMAT0012875	---	---	---
20507250	0.253412	0.698255	-0.444843	-1.36117	1.36117	down	miRNA-4_0	Ornithorhynchus anatinus	May 13, 2014	miRNA	miRBase	oan-miR-200b-3p	Contig19080:7796-7818 (-)	23	UAAUACUGCCUGGUAAUGAUGAU	MIMAT0006938_st	MIMAT0006938	---	oan-mir-1349 // Contig19080:2589-2682 (-) /// oan-mir-200a // Contig19080:5482-5595 (-) /// oan-mir-200b // Contig19080:7770-7878 (-)	---
20532578	0.431024	0.636201	-0.205177	-1.15283	1.15283	down	miRNA-4_0	Homo sapiens	May 13, 2014	CDBox	snoRNABase	14qII-12	chr14:101435285-101435358 (+)	74	TGGACCAATGATGACAAATACCGGCGTATGAGTCTTGGATGATGAATAATACGTGTCTGGAACTCTGAGGTCCA	14qII-12_st	14qII-12	---	---	---
20506438	0.497439	0.497439	0	1	1	-	miRNA-4_0	Selaginella moellendorffii	May 13, 2014	miRNA	miRBase	smo-miR1088-3p	---	21	GCGUGCUCUUUUUCUUCUGUC	MIMAT0005241_st	MIMAT0005241	---	---	---
20505423	7.07586	7.17403	-0.09817	-1.07041	1.07041	down	miRNA-4_0	Monodelphis domestica	May 13, 2014	miRNA	miRBase	mdo-miR-125b-2-3p	chr4:226230033-226230053 (+)	21	ACGGGUUAGGCUCUUGGGAGC	MIMAT0031106_st	MIMAT0031106	---	---	---
20524553	0.377519	0.163792	0.213727	1.15968	1.15968	up	miRNA-4_0	Heliconius melpomene	May 13, 2014	miRNA	miRBase	hme-miR-6305-3p	HE670942:235843-235864 (-)	22	UGUGAGAAAUUCUAGCAGAUGA	MIMAT0025011_st	MIMAT0025011	---	---	---
20526294	0.196926	0.377519	-0.180593	-1.13335	1.13335	down	miRNA-4_0	Malus domestica	May 13, 2014	miRNA	miRBase	mdm-miR172l	---	21	GGAAUCUUGAUGAUGCUGCAG	MIMAT0025963_st	MIMAT0025963	---	---	---
20521818	0.368969	0.582697	-0.213728	-1.15968	1.15968	down	miRNA-4_0	Homo sapiens	May 13, 2014	miRNA	miRBase	hsa-miR-5582-5p	chr11:46774721-46774742 (-)	22	UAGGCACACUUAAAGUUAUAGC	MIMAT0022279_st	MIMAT0022279	ENST00000312055 // sense // intron // 36 /// ENST00000354558 // sense // intron // 35 /// ENST00000415402 // sense // intron // 37 /// ENST00000529230 // sense // intron // 37 /// ENST00000533413 // sense // intron // 12 /// OTTHUMT00000390679 // sense // intron // 37 /// OTTHUMT00000390680 // sense // intron // 35 /// OTTHUMT00000390681 // sense // intron // 12	---	---
20500163	6.50455	7.13079	-0.62624	-1.54354	1.54354	down	miRNA-4_0	Homo sapiens	May 13, 2014	miRNA	miRBase	hsa-miR-30a-3p	chr6:72113257-72113278 (-)	22	CUUUCAGUCGGAUGUUUGCAGC	MIMAT0000088_st	MIMAT0000088	ENST00000413945 // sense // intron // 3 /// ENST00000436803 // sense // intron // 3 /// ENST00000602823 // sense // intron // 2 /// OTTHUMT00000041155 // sense // intron // 3 /// OTTHUMT00000041167 // sense // intron // 3 /// OTTHUMT00000467928 // sense // intron // 2	---	MTI // --- // FBLN1 /// microcosm // ENST00000005386 // NP_078880.1 /// microcosm // ENST00000014930 // HEBP1 /// microcosm // ENST00000016913 // MS4A12 /// microcosm // ENST00000045065 // PARP3 /// microcosm // ENST00000055335 // PPP1R3F /// microcosm // ENST00000072644 // YIPF1 /// microcosm // ENST00000084795 // RPL18 /// microcosm // ENST00000159060 // NOX3 /// microcosm // ENST00000167586 //…
20518899	0.763701	0.549975	0.213726	1.15968	1.15968	up	miRNA-4_0	Homo sapiens	May 13, 2014	miRNA	miRBase	hsa-miR-4503	chr14:37421563-37421584 (-)	22	UUUAAGCAGGAAAUAGAAUUUA	MIMAT0019039_st	MIMAT0019039	ENST00000331299 // sense // intron // 1 /// ENST00000555449 // sense // intron // 1 /// ENST00000557611 // sense // intron // 1 /// OTTHUMT00000276732 // sense // intron // 1 /// OTTHUMT00000410141 // sense // intron // 1 /// OTTHUMT00000410144 // sense // intron // 1	---	---
20514144	0.849507	1.37865	-0.529143	-1.44307	1.44307	down	miRNA-4_0	Equus caballus	May 13, 2014	miRNA	miRBase	eca-miR-672	chrX:55914715-55914737 (-)	23	UGAGGUUGGUGUACUGUGUGUGA	MIMAT0013242_st	MIMAT0013242	---	---	---
20533545	0.603754	0.694052	-0.090298	-1.06459	1.06459	down	miRNA-4_0	Homo sapiens	May 13, 2014	snoRNA	Ensembl	ENSG00000238824	chr9:140017961-140018060 (-)	100	ATTTTTTGTAGTTCCTCAGTGTGATGATTTGGTTTCACACTCATGTGAGATGTGCTTTTCTCAAACCTTCTTACAAAGTCAGCGCCTTACCCATCTGACC	ENSG00000238824_st	ENSG00000238824	---	---	---
20523210	1.06787	0.836754	0.231116	1.17374	1.17374	up	miRNA-4_0	Cricetulus griseus	May 13, 2014	miRNA	miRBase	cgr-miR-31-3p	---	23	UGCUAUGCCAACAUAUUGCCAUC	MIMAT0023903_st	MIMAT0023903	---	---	---
20516577	0.270656	0.0900621	0.180594	1.13335	1.13335	up	miRNA-4_0	Pongo pygmaeus	May 13, 2014	miRNA	miRBase	ppy-miR-490-3p	7:134015059-134015080 (+)	22	CAACCUGGAGGACUCCAUGCUG	MIMAT0015910_st	MIMAT0015910	---	---	---
20519835	5.27661	5.33443	-0.05782	-1.04089	1.04089	down	miRNA-4_0	Saccoglossus kowalevskii	May 13, 2014	miRNA	miRBase	sko-miR-4825-5p	scaffold_459:87455-87476 (+)	22	GGGGACAGGGAUGGGUGUGGGG	MIMAT0020030_st	MIMAT0020030	---	---	---
20509514	2.02965	2.42385	-0.3942	-1.31421	1.31421	down	miRNA-4_0	Pan troglodytes	May 13, 2014	miRNA	miRBase	ptr-miR-454	17:57850894-57850916 (-)	23	UAGUGCAAUAUUGCUUAUAGGGU	MIMAT0008156_st	MIMAT0008156	ENSPTRT00000017352 // sense // intron // 1 /// ENSPTRT00000060722 // sense // exon // 1	---	---
20535353	0.813813	0.813813	0	1	1	-	miRNA-4_0	Homo sapiens	May 13, 2014	stem-loop	miRBase	hsa-mir-606	chr10:77312216-77312311 (+)	96	UGUAUCCUUGGUUUUUAGUAGUUUUACUAUGAUGAGGUGUGCCAUCCACCCCAUCAUAGUAAACUACUGAAAAUCAAAGAUACAAGUGCCUGACCA	MI0003619_st	MI0003619	---	---	---
20503365	0.386214	0.796569	-0.410355	-1.32901	1.32901	down	miRNA-4_0	Pongo pygmaeus	May 13, 2014	miRNA	miRBase	ppy-miR-98	X:53954021-53954042 (-)	22	UGAGGUAGUAAGUUGUAUUGUU	MIMAT0002407_st	MIMAT0002407	---	ppy-mir-98 // X:53953964-53954043 (-) /// ppy-let-7f-2 // X:53954914-53954996 (-)	---
20511865	0.813813	0.368969	0.444844	1.36117	1.36117	up	miRNA-4_0	Sorghum bicolor	May 13, 2014	miRNA	miRBase	sbi-miR437t	chr_7:5519203-5519223 (+)	21	AAAGUUAGAGAAGUUUGACUU	MIMAT0011380_st	MIMAT0011380	---	---	---
20512337	0.386214	0.796569	-0.410355	-1.32901	1.32901	down	miRNA-4_0	Bos taurus	May 13, 2014	miRNA	miRBase	bta-miR-2323	chr17:73635866-73635888 (-)	23	UGACCUGAUCAUGCUUACUGAGC	MIMAT0011852_st	MIMAT0011852	ENSBTAT00000029400 // sense // intron // 5	---	---
20510628	6.93967	7.2067	-0.26703	-1.20333	1.20333	down	miRNA-4_0	Bos taurus	May 13, 2014	miRNA	miRBase	bta-miR-339a	chr25:42294011-42294032 (+)	22	UCCCUGUCCUCCAGGAGCUCAC	MIMAT0009293_st	MIMAT0009293	ENSBTAT00000043431 // sense // intron // 1	---	---
20529615	0.698255	0.698255	0	1	1	-	miRNA-4_0	Solanum tuberosum	May 13, 2014	miRNA	miRBase	stu-miR7996c	JH138313.1:61352-61375 (+)	24	AUGUGGUACAUAUGAAAUUUGAAA	MIMAT0030884_st	MIMAT0030884	---	---	---
20516714	0.71511	0.71511	0	1	1	-	miRNA-4_0	Pongo pygmaeus	May 13, 2014	miRNA	miRBase	ppy-miR-604	10:30701038-30701056 (-)	19	AGGCUGCGGGAUUCAGGAC	MIMAT0016046_st	MIMAT0016046	---	---	---
20517762	0.796569	0.386214	0.410355	1.32901	1.32901	up	miRNA-4_0	Sus scrofa	May 13, 2014	miRNA	miRBase	ssc-miR-155-3p	chr13:199063354-199063374 (-)	21	UCCUACAUGUUAGCAUUAACA	MIMAT0017953_st	MIMAT0017953	---	---	---
20518829	0.689705	0.493078	0.196627	1.14602	1.14602	up	miRNA-4_0	Homo sapiens	May 13, 2014	miRNA	miRBase	hsa-miR-548ah-5p	chr4:77496714-77496733 (+)	20	AAAAGUGAUUGCAGUGUUUG	MIMAT0018972_st	MIMAT0018972	ENST00000296043 // sense // intron // 2 /// ENST00000469923 // sense // intron // 1 /// ENST00000497440 // sense // intron // 2 /// OTTHUMT00000252408 // sense // intron // 2 /// OTTHUMT00000347373 // sense // intron // 1 /// OTTHUMT00000347378 // sense // intron // 2	hsa-mir-4450 // chr4:77494721-77494785 (+) /// hsa-mir-548ah // chr4:77496704-77496779 (+)	---
20500879	8.49596	8.55523	-0.05927	-1.04194	1.04194	down	miRNA-4_0	Mus musculus	May 13, 2014	miRNA	miRBase	mmu-let-7f-5p	chr13:48537889-48537910 (-) /// chrX:151912353-151912374 (+)	22	UGAGGUAGUAGAUUGUAUAGUU	MIMAT0000525_st	MIMAT0000525	ENSMUST00000175491 // antisense // exon // 1 /// ENSMUST00000026292 // sense // intron // 59 /// ENSMUST00000112622 // sense // intron // 57 /// OTTMUST00000046226 // sense // intron // 59 /// OTTMUST00000046396 // sense // intron // 57	mmu-let-7f-2 // chrX:151912346-151912428 (+) /// mmu-mir-98 // chrX:151913214-151913321 (+)	microcosm // ENSMUST00000000102 // Slc25a18 /// microcosm // ENSMUST00000000219 // Th /// microcosm // ENSMUST00000000329 // Alox12 /// microcosm // ENSMUST00000000348 // Rtcd1 /// microcosm // ENSMUST00000000430 // Galnt1 /// microcosm // ENSMUST00000000573 // Ovgp1 /// microcosm // ENSMUST00000000633 // Zfp354b /// microcosm // ENSMUST00000000821 // Usp32 /// microcosm // ENSMUST00000000834 // …
20525882	0.368969	0.582697	-0.213728	-1.15968	1.15968	down	miRNA-4_0	Mus musculus	May 13, 2014	miRNA	miRBase	mmu-miR-6960-3p	chr15:99080844-99080865 (+)	22	AGCCAACCACCUCUCUCCUCAG	MIMAT0027821_st	MIMAT0027821	ENSMUST00000039665 // sense // intron // 8	---	---
20509179	0.319797	0.666358	-0.346561	-1.27153	1.27153	down	miRNA-4_0	Oryza sativa	May 13, 2014	miRNA	miRBase	osa-miR1882b	---	24	AGAUUGCUUUCAAGGUCAUUUCUU	MIMAT0007840_st	MIMAT0007840	---	---	---
20518552	0.841088	0.341694	0.499394	1.41362	1.41362	up	miRNA-4_0	Glycine max	May 13, 2014	miRNA	miRBase	gma-miR482b-3p	chr20:35360372-35360393 (+)	22	UCUUCCCUACACCUCCCAUACC	MIMAT0020952_st	MIMAT0020952	---	---	---
20514843	0.71511	0.71511	0	1	1	-	miRNA-4_0	Culex quinquefasciatus	May 13, 2014	miRNA	miRBase	cqu-miR-315	supercont3.438:61926-61947 (+)	22	UUUUGAUUGUUGCUCAGAAAGC	MIMAT0014365_st	MIMAT0014365	---	---	---
20528309	0.377519	0.377519	0	1	1	-	miRNA-4_0	Caenorhabditis briggsae	May 13, 2014	miRNA	miRBase	cbr-miR-7593	chrX:15632397-15632417 (-)	21	UGAGGUAUUGUAAAAGCUUAC	MIMAT0029599_st	MIMAT0029599	---	cbr-mir-2224 // chrX:15631738-15631857 (-) /// cbr-mir-7593 // chrX:15632397-15632454 (-)	---
20528819	1.51983	1.27336	0.24647	1.1863	1.1863	up	miRNA-4_0	Brachypodium distachyon	May 13, 2014	miRNA	miRBase	bdi-miR5174b-3p	chr3:50778143-50778163 (-)	21	CAACCUUUAUGGAACGGAGGG	MIMAT0030102_st	MIMAT0030102	---	---	---
20533537	0.71511	1.15995	-0.44484	-1.36116	1.36116	down	miRNA-4_0	Homo sapiens	May 13, 2014	snoRNA	Ensembl	ENSG00000238811	chrX:112244247-112244356 (-)	110	ATCCTTTTGTGGTTCATGAGTGCGATGATTGGTTTTTCACACATATATGTGAGATGTGCCTCCCTCAAACCTTGTTAGGAGTAGAAGGTAGGCACATTACCTATCTGACG	ENSG00000238811_x_st	ENSG00000238811	---	---	---
20513096	0.518482	0.71511	-0.196628	-1.14602	1.14602	down	miRNA-4_0	Medicago truncatula	May 13, 2014	miRNA	miRBase	mtr-miR2646b	chr5:3631566-3631586 (+)	21	CAUGACAUUUAGUGAUGAUGU	MIMAT0013416_st	MIMAT0013416	---	---	---
20523419	8.92822	9.73898	-0.81076	-1.75414	1.75414	down	miRNA-4_0	Gorilla gorilla	May 13, 2014	miRNA	miRBase	ggo-miR-27b	9:77071264-77071284 (+)	21	UUCACAGUGGCUAAGUUCUGC	MIMAT0024112_st	MIMAT0024112	ENSGGOT00000006004 // sense // intron // 15	ggo-mir-23b // 9:77070954-77071061 (+) /// ggo-mir-27b // 9:77071194-77071301 (+)	---
20529603	0.979681	0.979681	0	1	1	-	miRNA-4_0	Solanum tuberosum	May 13, 2014	miRNA	miRBase	stu-miR1886f	JH137876.1:1123353-1123376 (+)	24	AUGGUAUCGUGAGAUGAAAUCAGC	MIMAT0030874_st	MIMAT0030874	---	---	---
20535091	0.71511	0.71511	0	1	1	-	miRNA-4_0	Homo sapiens	May 13, 2014	stem-loop	miRBase	hsa-mir-448	chrX:114058017-114058127 (+)	111	GCCGGGAGGUUGAACAUCCUGCAUAGUGCUGCCAGGAAAUCCCUAUUUCAUAUAAGAGGGGGCUGGCUGGUUGCAUAUGUAGGAUGUCCCAUCUCCCAGCCCACUUCGUCA	MI0001637_st	MI0001637	ENST00000276198 // sense // intron // 4 /// ENST00000371950 // sense // intron // 4 /// ENST00000371951 // sense // intron // 5 /// OTTHUMT00000057961 // sense // intron // 5 /// OTTHUMT00000057962 // sense // intron // 4 /// OTTHUMT00000057963 // sense // intron // 4	---	---
20532888	0.40278	0.40278	0	1	1	-	miRNA-4_0	Homo sapiens	May 13, 2014	snoRNA	Ensembl	ENSG00000201809	chr12:74158059-74158193 (-)	135	TCATCAGGTGGGATAATCTTTTCCTGTTCTTCCTTTTGGAGGACAGATTATAACATGATTATTGGAGATGCAAGAAACATGATCAACATCTATACATAATCACGACTTGAAACATCCTGATTGCTCCTATCTCAT	ENSG00000201809_st	ENSG00000201809	---	---	---
20510883	0.501237	1.14271	-0.641473	-1.55992	1.55992	down	miRNA-4_0	Capitella teleta	May 13, 2014	miRNA	miRBase	cte-miR-7	scaffold_85:61656-61679 (+)	24	UGGAAGACUAGUGAUUUUAUUGUU	MIMAT0009506_st	MIMAT0009506	---	---	---
20511463	0.582697	0.368969	0.213728	1.15968	1.15968	up	miRNA-4_0	Oryza sativa	May 13, 2014	miRNA	miRBase	osa-miR2099-3p	Chr1:42570884-42570903 (+)	20	ACAAAGCUGUAGCGUUAUUC	MIMAT0010063_st	MIMAT0010063	---	---	---
20502325	0.68101	0.484383	0.196627	1.14602	1.14602	up	miRNA-4_0	Anopheles gambiae	May 13, 2014	miRNA	miRBase	aga-miR-14	3R:24898098-24898118 (+)	21	UCAGUCUUUUUCUCUCUCCUA	MIMAT0001503_st	MIMAT0001503	---	---	microcosm // AGAP000046-RA // --- /// microcosm // AGAP000160-RA // --- /// microcosm // AGAP000215-RA // --- /// microcosm // AGAP000220-RA // --- /// microcosm // AGAP000261-RA // --- /// microcosm // AGAP000340-RA // --- /// microcosm // AGAP000429-RA // --- /// microcosm // AGAP000471-RA // --- /// microcosm // AGAP000476-RA // --- /// microcosm // AGAP000492-RA // --- /// microcosm // AGAP00…
20529932	1.06125	0.813813	0.247437	1.1871	1.1871	up	miRNA-4_0	Solanum tuberosum	May 13, 2014	miRNA	miRBase	stu-miR384-5p	JH137895.1:1400643-1400662 (+)	20	UUGGCAUUCUGUCCACCUCC	MIMAT0031373_st	MIMAT0031373	---	---	---
20522559	1.04077	0.721968	0.318802	1.24729	1.24729	up	miRNA-4_0	Oryza sativa	May 13, 2014	miRNA	miRBase	osa-miR5803	Chr4:30231544-30231567 (+)	24	ACCACUGUAGACGCUACGUGUGAG	MIMAT0023274_st	MIMAT0023274	---	---	---
20508128	0.591391	0.591391	0	1	1	-	miRNA-4_0	Gallus gallus	May 13, 2014	miRNA	miRBase	gga-miR-1675	chr8:23549046-23549069 (-)	24	GGACGCCAUCUUGACUGUGGGCAG	MIMAT0007559_st	MIMAT0007559	ENSGALT00000045956 // sense // 5UTR // 1	---	---
20517805	0.821973	0.821973	0	1	1	-	miRNA-4_0	Bos taurus	May 13, 2014	miRNA	miRBase	bta-miR-26c	chr22:11457915-11457936 (-)	22	AGCCUAUCCUGGAUUACUUGAA	MIMAT0016938_st	MIMAT0016938	ENSBTAT00000017828 // antisense // intron // 5	bta-mir-26a-1 // chr22:11457900-11457989 (+) /// bta-mir-26c // chr22:11457900-11457989 (-)	---
20503539	0.698255	0.698255	0	1	1	-	miRNA-4_0	Saguinus labiatus	May 13, 2014	miRNA	miRBase	sla-miR-218	---	21	UUGUGCUUGAUCUAACCAUGU	MIMAT0002571_st	MIMAT0002571	---	---	---
20537654	0.484528	0.698255	-0.213727	-1.15968	1.15968	down	miRNA-4_0	Mus musculus	May 13, 2014	stem-loop	miRBase	mmu-mir-6908	chr10:78445095-78445157 (-)	63	GAAGCUUGCCUGUCAGGGAGAGCCCCAGUGUGUGGAUGCUGACACUCUCCCUUGUGCUGGCAG	MI0022755_st	MI0022755	ENSMUST00000041616 // sense // intron // 7 /// ENSMUST00000105385 // sense // intron // 7 /// OTTMUST00000048157 // sense // intron // 7 /// OTTMUST00000048158 // sense // intron // 7	---	---
20526792	0.499713	0.665679	-0.165966	-1.12192	1.12192	down	miRNA-4_0	Sorghum bicolor	May 13, 2014	miRNA	miRBase	sbi-miR6235-3p	chr_7:8577296-8577319 (+)	24	AACGAACAGUAUUUUUCUCUUACA	MIMAT0026455_st	MIMAT0026455	---	---	---
20522923	0.912127	0.715499	0.196628	1.14602	1.14602	up	miRNA-4_0	Brassica napus	May 13, 2014	miRNA	miRBase	bna-miR166e	---	21	UCGGACCAGGCUUCAUUCCCC	MIMAT0023626_st	MIMAT0023626	---	---	---
20500533	0.368969	0.368969	0	1	1	-	miRNA-4_0	Caenorhabditis elegans	May 13, 2014	miRNA	miRBase	cel-miR-247-3p	X:4757001-4757022 (+)	22	UGACUAGAGCCUAUUCUCUUCU	MIMAT0000303_st	MIMAT0000303	C39E6.7 // sense // exon // 1	cel-mir-247 // X:4756941-4757038 (+) /// cel-mir-797 // X:4757079-4757167 (+)	MTI // --- // CELE_Y41E3.460 /// microcosm // B0024.15 // B0024.15 /// microcosm // B0205.14 // B0205.14 /// microcosm // B0205.2a // srz-85 /// microcosm // B0218.5 // B0218.5 /// microcosm // B0218.8 // clec-52 /// microcosm // B0273.1 // B0273.1 /// microcosm // B0350.2b.1 // unc-44 /// microcosm // B0350.2d.1 // unc-44 /// microcosm // B0350.2d.3 // unc-44 /// microcosm // B0432.12 // B0432.1…
20530361	0.493078	0.493078	0	1	1	-	miRNA-4_0	Carica papaya	May 13, 2014	miRNA	miRBase	cpa-miR166d	---	21	UCGGACCAGGCUUCAUUCCCG	MIMAT0031799_st	MIMAT0031799	---	---	---
20527829	0.591391	0.591391	0	1	1	-	miRNA-4_0	Gossypium hirsutum	May 13, 2014	miRNA	miRBase	ghr-miR7496b	---	24	AUGACCAAAUUGAUAGAAUGUGUA	MIMAT0029143_st	MIMAT0029143	---	---	---
20516579	0.747135	0.747135	0	1	1	-	miRNA-4_0	Pongo pygmaeus	May 13, 2014	miRNA	miRBase	ppy-miR-491-3p	9:41469087-41469108 (-)	22	CUUAUGCAAGAUUCCCUUCUAC	MIMAT0015912_st	MIMAT0015912	---	---	---
20514654	0.475833	0.475833	0	1	1	-	miRNA-4_0	Ricinus communis	May 13, 2014	miRNA	miRBase	rco-miR319d	28207:61132-61152 (+)	21	UUGGACUGAAGGGAGCUCCUU	MIMAT0014183_st	MIMAT0014183	---	---	---
20506405	0.71511	0.71511	0	1	1	-	miRNA-4_0	Physcomitrella patens	May 13, 2014	miRNA	miRBase	ppt-miR1077-5p	scaffold_387:337167-337187 (-)	21	UUCAAAUGUUCGGAUGCGUGC	MIMAT0005208_st	MIMAT0005208	---	---	---
20526121	1.08654	1.08654	0	1	1	-	miRNA-4_0	Mus musculus	May 13, 2014	miRNA	miRBase	mmu-miR-7077-5p	chr8:117453025-117453045 (+)	21	GGCCAAGGUCCCAUGGCAGGC	MIMAT0028060_st	MIMAT0028060	ENSMUST00000095172 // sense // intron // 15 /// ENSMUST00000166750 // sense // intron // 15	mmu-mir-7077 // chr8:117453023-117453079 (+) /// mmu-mir-7078 // chr8:117459265-117459328 (+)	---
20526884	0.368969	0.368969	0	1	1	-	miRNA-4_0	Homo sapiens	May 13, 2014	miRNA	miRBase	hsa-miR-7162-5p	chr10:30657577-30657594 (-)	18	UGCUUCCUUUCUCAGCUG	MIMAT0028234_st	MIMAT0028234	ENST00000340929 // sense // exon // 7 /// ENST00000471055 // sense // exon // 6 /// ENST00000488290 // sense // exon // 5 /// OTTHUMT00000047421 // sense // exon // 7 /// OTTHUMT00000047427 // sense // exon // 5 /// OTTHUMT00000047430 // sense // exon // 6	---	---
20534441	0.279205	0.475833	-0.196628	-1.14602	1.14602	down	miRNA-4_0	Mus musculus	May 13, 2014	stem-loop	miRBase	mmu-mir-136	chr12:109595327-109595388 (+)	62	GAGGACUCCAUUUGUUUUGAUGAUGGAUUCUUAAGCUCCAUCAUCGUCUCAAAUGAGUCUUC	MI0000162_st	MI0000162	ENSMUST00000093621 // sense // exon // 1 /// ENSMUST00000149046 // antisense // exon // 2	mmu-mir-127 // chr12:109592846-109592915 (+) /// mmu-mir-136 // chr12:109595327-109595388 (+) /// mmu-mir-337 // chr12:109585789-109585885 (+) /// mmu-mir-431 // chr12:109590447-109590537 (+) /// mmu-mir-433 // chr12:109591715-109591838 (+) /// mmu-mir-434 // chr12:109594506-109594599 (+) /// mmu-mir-540 // chr12:109586080-109586146 (+) /// mmu-mir-665 // chr12:109586314-109586407 (+) /// mmu-mir…	---
20516813	0.333678	0.652476	-0.318798	-1.24729	1.24729	down	miRNA-4_0	Pongo pygmaeus	May 13, 2014	miRNA	miRBase	ppy-miR-1185	14:102605123-102605143 (+) /// 14:102606344-102606364 (+)	21	AGAGGAUACCCUUUGUAUGUU	MIMAT0016148_st	MIMAT0016148	---	ppy-mir-300 // 14:102603492-102603574 (+) /// ppy-mir-376a-1 // 14:102602915-102602982 (+) /// ppy-mir-376a-2 // 14:102602202-102602281 (+) /// ppy-mir-376b // 14:102602569-102602668 (+) /// ppy-mir-376c // 14:102601818-102601883 (+) /// ppy-mir-381 // 14:102608058-102608132 (+) /// ppy-mir-487a // 14:102614611-102614690 (+) /// ppy-mir-487b // 14:102608591-102608674 (+) /// ppy-mir-539 // 14:102…	---
20503392	2.57338	2.38764	0.18574	1.1374	1.1374	up	miRNA-4_0	Macaca mulatta	May 13, 2014	miRNA	miRBase	mml-miR-101-3p	1:67833500-67833521 (-) /// 15:72366633-72366654 (-)	22	UACAGUACUGUGAUAACUGAAG	MIMAT0002431_st	MIMAT0002431	ENSMMUT00000036756 // sense // exon // 1 /// ENSMMUT00000009404 // sense // intron // 8 /// ENSMMUT00000036651 // sense // exon // 1 /// ENSMMUT00000046152 // sense // intron // 6	---	microcosm // ENSMMUT00000000061 // C16orf30 /// microcosm // ENSMMUT00000000068 // SCEL /// microcosm // ENSMMUT00000000069 // SLAIN1 /// microcosm // ENSMMUT00000000080 // AZI2 /// microcosm // ENSMMUT00000000126 // TECTA /// microcosm // ENSMMUT00000000191 // SLC1A1 /// microcosm // ENSMMUT00000000286 // --- /// microcosm // ENSMMUT00000000333 // GLHA_MACMU /// microcosm // ENSMMUT00000000334 /…
20500308	0.71511	1.15995	-0.44484	-1.36116	1.36116	down	miRNA-4_0	Mus musculus	May 13, 2014	miRNA	miRBase	mmu-miR-152-3p	chr11:96850439-96850459 (+)	21	UCAGUGCAUGACAGAACUUGG	MIMAT0000162_st	MIMAT0000162	ENSMUST00000018816 // sense // intron // 1 /// ENSMUST00000145633 // sense // intron // 1 /// ENSMUST00000155696 // sense // intron // 1 /// OTTMUST00000003223 // sense // intron // 1 /// OTTMUST00000003413 // sense // intron // 1 /// OTTMUST00000003414 // sense // intron // 1	---	MTI // --- // Camk2a /// microcosm // ENSMUST00000000031 // H19 /// microcosm // ENSMUST00000000348 // Rtcd1 /// microcosm // ENSMUST00000000776 // Tubgcp3 /// microcosm // ENSMUST00000001044 // Snapap /// microcosm // ENSMUST00000001080 // C330016O10Rik /// microcosm // ENSMUST00000001083 // Nola2 /// microcosm // ENSMUST00000001194 // Oas1c /// microcosm // ENSMUST00000001284 // Usf1 /// microc…
20502769	0.896114	0.417561	0.478553	1.39335	1.39335	up	miRNA-4_0	Danio rerio	May 13, 2014	miRNA	miRBase	dre-miR-454b	5:14498718-14498739 (+)	22	UAGUGCAAUAUUGCUUAUAGGG	MIMAT0001878_st	MIMAT0001878	---	dre-mir-130b // 5:14501677-14501760 (+) /// dre-mir-130c-2 // 5:14491174-14491254 (+) /// dre-mir-301b // 5:14491699-14491779 (+) /// dre-mir-454b // 5:14498653-14498768 (+)	microcosm // ENSDART00000000192 // si:rp71-1n18.2 /// microcosm // ENSDART00000000392 // pde6a /// microcosm // ENSDART00000000698 // psmb9a /// microcosm // ENSDART00000001253 // musk /// microcosm // ENSDART00000001678 // adam8 /// microcosm // ENSDART00000001830 // echs1 /// microcosm // ENSDART00000002568 // zgc:158649 /// microcosm // ENSDART00000002595 // rpl21 /// microcosm // ENSDART00000…
20515570	0.71511	0.71511	0	1	1	-	miRNA-4_0	Homo sapiens	May 13, 2014	miRNA	miRBase	hsa-miR-3153	chr9:91927189-91927211 (+)	23	GGGGAAAGCGAGUAGGGACAUUU	MIMAT0015026_st	MIMAT0015026	ENST00000314355 // sense // intron // 1 /// OTTHUMT00000052988 // sense // intron // 1	---	---
20500323	0.821973	0.821973	0	1	1	-	miRNA-4_0	Arabidopsis thaliana	May 13, 2014	miRNA	miRBase	ath-miR157c	chr3:6244673-6244693 (-)	21	UUGACAGAAGAUAGAGAGCAC	MIMAT0000174_st	MIMAT0000174	---	---	---
20504444	0.0156274	0.558816	-0.543189	-1.45719	1.45719	down	miRNA-4_0	Danio rerio	May 13, 2014	miRNA	miRBase	dre-miR-135a	25:32034772-32034794 (-)	23	UAUGGCUUUUUAUUCCUAUGUGA	MIMAT0003348_st	MIMAT0003348	---	---	microcosm // ENSDART00000000250 // slc40a1 /// microcosm // ENSDART00000002250 // hs6st2 /// microcosm // ENSDART00000002464 // neu1 /// microcosm // ENSDART00000002469 // hspa4 /// microcosm // ENSDART00000002526 // C14orf151 /// microcosm // ENSDART00000002583 // zgc:101066 /// microcosm // ENSDART00000002714 // zgc:92222 /// microcosm // ENSDART00000002888 // zgc:153375 /// microcosm // ENSDAR…
20512881	0.582697	0.368969	0.213728	1.15968	1.15968	up	miRNA-4_0	Drosophila simulans	May 13, 2014	miRNA	miRBase	dsi-miR-980-5p	X:118331-118354 (-)	24	AGUUUUUCAUUUGGCGUGGCUAGC	MIMAT0012481_st	MIMAT0012481	---	---	---
20525612	0.377519	0.377519	0	1	1	-	miRNA-4_0	Homo sapiens	May 13, 2014	miRNA	miRBase	hsa-miR-6825-3p	chr3:127294110-127294131 (-)	22	GCGCUGACCCGCCUUCUCCGCA	MIMAT0027551_st	MIMAT0027551	ENST00000296210 // sense // intron // 7 /// ENST00000355552 // sense // intron // 9 /// ENST00000393400 // sense // intron // 8 /// ENST00000450633 // sense // intron // 8 /// ENST00000465915 // sense // intron // 1 /// ENST00000483868 // sense // intron // 8 /// ENST00000489960 // sense // intron // 10 /// OTTHUMT00000356624 // sense // intron // 9 /// OTTHUMT00000356625 // sense // intron // 8 …	---	---
20537029	0.582697	0.582697	0	1	1	-	miRNA-4_0	Homo sapiens	May 13, 2014	stem-loop	miRBase	hsa-mir-4776-2	chr2:213790981-213791060 (-)	80	CUAUAUGCAGUGGACCAGGAUGGCAAGGGCUCUACUGUCCUUUCAGGAGAGCCCUUGCCAUCCUGGUCCACUGCAUAUAG	MI0017420_x_st	MI0017420	ENST00000415387 // sense // intron // 1 /// OTTHUMT00000337265 // sense // intron // 1	hsa-mir-4776-1 // chr2:213790981-213791060 (+) /// hsa-mir-4776-2 // chr2:213790981-213791060 (-)	---
20520992	0.582697	0.368969	0.213728	1.15968	1.15968	up	miRNA-4_0	Ascaris suum	May 13, 2014	miRNA	miRBase	asu-miR-87b-3p	---	22	GUGAGCAAAGUUUCAGGUGUUC	MIMAT0021484_st	MIMAT0021484	---	---	---
20519718	1.06125	0.368969	0.692281	1.61584	1.61584	up	miRNA-4_0	Theobroma cacao	May 13, 2014	miRNA	miRBase	tcc-miR160c	---	21	UGCCUGGCUCCCUGGAUGCCA	MIMAT0020378_st	MIMAT0020378	---	---	---
20509602	0.377519	0.196926	0.180593	1.13335	1.13335	up	miRNA-4_0	Pan troglodytes	May 13, 2014	miRNA	miRBase	ptr-miR-566	3:50962817-50962835 (+)	19	GGGCGCCUGUGAUCCCAAC	MIMAT0008244_st	MIMAT0008244	ENSPTRT00000027970 // sense // intron // 1 /// ENSPTRT00000068936 // sense // exon // 1	---	---
20509676	4.16074	4.80272	-0.64198	-1.56047	1.56047	down	miRNA-4_0	Pan troglodytes	May 13, 2014	miRNA	miRBase	ptr-miR-760	1:94605048-94605067 (+)	20	CGGCUCUGGGUCUGUGGGGA	MIMAT0008319_st	MIMAT0008319	ENSPTRT00000061318 // sense // exon // 1	---	---
20510264	0.881367	0.881367	0	1	1	-	miRNA-4_0	Drosophila simulans	May 13, 2014	miRNA	miRBase	dsi-miR-2b	2L:8042722-8042744 (-) /// 2L:19258250-19258272 (-)	23	UAUCACAGCCAGCUUUGAGGAGC	MIMAT0008858_st	MIMAT0008858	---	dsi-mir-2a-1 // 2L:19257962-19258037 (-) /// dsi-mir-2a-2 // 2L:19257542-19257613 (-) /// dsi-mir-2b-2 // 2L:19258243-19258325 (-)	---
20507689	0.558524	0.755153	-0.196629	-1.14602	1.14602	down	miRNA-4_0	Oryza sativa	May 13, 2014	miRNA	miRBase	osa-miR1438	Chr10:8429630-8429651 (+)	22	AGGGUAAUUUUAUCAUUUUUAA	MIMAT0005989_st	MIMAT0005989	---	---	---
20518641	0.180359	0.394085	-0.213726	-1.15968	1.15968	down	miRNA-4_0	Festuca arundinacea	May 13, 2014	miRNA	miRBase	far-miR1119	---	24	UGGCACGGCGUGAUGCUUAGUCAG	MIMAT0018365_st	MIMAT0018365	---	---	---
20520466	0.431992	0.0547693	0.377223	1.29884	1.29884	up	miRNA-4_0	Brachypodium distachyon	May 13, 2014	miRNA	miRBase	bdi-miR167d-5p	chr3:3632557-3632578 (-)	22	UGAAGCUGCCAGCAUGAUCUGA	MIMAT0020677_st	MIMAT0020677	---	---	---
20503705	0.386214	0.59994	-0.213726	-1.15968	1.15968	down	miRNA-4_0	Pongo pygmaeus	May 13, 2014	miRNA	miRBase	ppy-miR-215	1:29611906-29611926 (+)	21	AUGACCUAUGAAUUGACAGAC	MIMAT0002732_st	MIMAT0002732	---	ppy-mir-194 // 1:29611601-29611685 (+) /// ppy-mir-215 // 1:29611880-29611989 (+)	---
20520635	0.813813	0.813813	0	1	1	-	miRNA-4_0	Brachypodium distachyon	May 13, 2014	miRNA	miRBase	bdi-miR5054	chr3:21161922-21161939 (+)	18	UCCCCACGGUCGGCGCCA	MIMAT0020763_st	MIMAT0020763	---	---	---
20523621	11.363	11.4393	-0.0763	-1.05431	1.05431	down	miRNA-4_0	Macaca mulatta	May 13, 2014	miRNA	miRBase	mml-miR-320b	1:146238907-146238928 (+)	22	AAAAGCUGGGUUGAGAGGGCAA	MIMAT0024312_st	MIMAT0024312	ENSMMUT00000031667 // sense // intron // 17 /// ENSMMUT00000031669 // sense // intron // 18 /// ENSMMUT00000031671 // sense // intron // 13 /// ENSMMUT00000049612 // sense // exon // 1	---	---
20509572	0.591391	0.805117	-0.213726	-1.15968	1.15968	down	miRNA-4_0	Pan troglodytes	May 13, 2014	miRNA	miRBase	ptr-miR-539	14:100743985-100744006 (+)	22	GGAGAAAUUAUCCUUGGUGUGU	MIMAT0008214_st	MIMAT0008214	ENSPTRT00000054683 // sense // exon // 1	ptr-mir-1185-1 // 14:100739642-100739726 (+) /// ptr-mir-1185-2 // 14:100740863-100740947 (+) /// ptr-mir-134 // 14:100751343-100751414 (+) /// ptr-mir-300 // 14:100738033-100738114 (+) /// ptr-mir-376a-1 // 14:100737452-100737518 (+) /// ptr-mir-376a-2 // 14:100736739-100736817 (+) /// ptr-mir-376b // 14:100737106-100737204 (+) /// ptr-mir-376c // 14:100736361-100736425 (+) /// ptr-mir-381 // 14…	---
20515835	0.180359	0.360953	-0.180594	-1.13335	1.13335	down	miRNA-4_0	Bombyx mori	May 13, 2014	miRNA	miRBase	bmo-miR-3374-3p	nscaf2781:210298-210320 (+)	23	UGCUUUAUUUGCUCGCACUCAAC	MIMAT0015564_st	MIMAT0015564	---	---	---
20508465	1.70428	0.947363	0.756917	1.68988	1.68988	up	miRNA-4_0	Macaca mulatta	May 13, 2014	miRNA	miRBase	mml-miR-195-3p	16:6730538-6730560 (-)	23	CCAAUAUUGGCUGUGCUGCUCCA	MIMAT0026838_st	MIMAT0026838	---	mml-mir-195 // 16:6730526-6730612 (-) /// mml-mir-497 // 16:6730823-6730934 (-)	---
20517795	0.71511	0.71511	0	1	1	-	miRNA-4_0	Taeniopygia guttata	May 13, 2014	miRNA	miRBase	tgu-miR-34c-5p	chr24:1752755-1752777 (-) /// chrUn:76202895-76202917 (-)	23	AGGCAGUGUAGUUAGCUGAUUGU	MIMAT0016928_st	MIMAT0016928	ENSTGUT00000018667 // sense // exon // 1 /// ENSTGUT00000018790 // sense // exon // 1	tgu-mir-34b // chr24:1752148-1752220 (-) /// tgu-mir-34c-1 // chr24:1752711-1752787 (-)	---
20514733	0.71511	0.71511	0	1	1	-	miRNA-4_0	Aedes aegypti	May 13, 2014	miRNA	miRBase	aae-miR-315-5p	supercont1.612:104143-104164 (+)	22	UUUUGAUUGUUGCUCAGAAAGC	MIMAT0014262_st	MIMAT0014262	---	---	---
20500347	0.493078	0.493078	0	1	1	-	miRNA-4_0	Arabidopsis thaliana	May 13, 2014	miRNA	miRBase	ath-miR167b	chr3:23406177-23406197 (+)	21	UGAAGCUGCCAGCAUGAUCUA	MIMAT0000197_st	MIMAT0000197	---	---	MTI // --- // ARF8
20515635	1.8023	1.11002	0.69228	1.61584	1.61584	up	miRNA-4_0	Homo sapiens	May 13, 2014	miRNA	miRBase	hsa-miR-3194-5p	chr20:50069485-50069505 (-)	21	GGCCAGCCACCAGGAGGGCUG	MIMAT0015078_st	MIMAT0015078	ENST00000371564 // sense // intron // 6 /// ENST00000396009 // sense // intron // 6 /// ENST00000414705 // sense // intron // 6 /// OTTHUMT00000079729 // sense // intron // 6 /// OTTHUMT00000079730 // sense // intron // 6	---	---
20504856	1.03406	0.656838	0.377222	1.29884	1.29884	up	miRNA-4_0	Xenopus tropicalis	May 13, 2014	miRNA	miRBase	xtr-miR-15b	GL172686.1:1231279-1231300 (-)	22	UAGCAGCACAUCAUGAUUUGCA	MIMAT0003561_st	MIMAT0003561	ENSXETT00000019103 // sense // intron // 5	xtr-mir-15b // GL172686.1:1231228-1231315 (-) /// xtr-mir-16b // GL172686.1:1231071-1231154 (-)	microcosm // ENSXETT00000000026 // MBOAT1 /// microcosm // ENSXETT00000000027 // MBOAT1 /// microcosm // ENSXETT00000000073 // --- /// microcosm // ENSXETT00000000099 // TGas099a14.1 /// microcosm // ENSXETT00000000100 // C14orf43 /// microcosm // ENSXETT00000000138 // DOCK3 /// microcosm // ENSXETT00000000206 // TAAR1 /// microcosm // ENSXETT00000000222 // tbpl1 /// microcosm // ENSXETT000000004…
20513871	0.172342	0.368969	-0.196627	-1.14602	1.14602	down	miRNA-4_0	Equus caballus	May 13, 2014	miRNA	miRBase	eca-miR-1302d	chr6:17071603-17071623 (-)	21	UUGGGACAUACUUAUGCUAAA	MIMAT0012969_st	MIMAT0012969	---	---	---
20533884	0.813813	0.582697	0.231116	1.17374	1.17374	up	miRNA-4_0	Homo sapiens	May 13, 2014	snoRNA	Ensembl	ENSG00000252138	chr16:7776843-7776953 (-)	111	AGCACTTGTATGTTTTAACATGTGGACATTTATAGACAGGTTCAAAAAGTCCTCTTGCAACCCAGAACTCGTTGTTCAGTATGAGTCTTGATACGTGTAAGAAGGGATTTG	ENSG00000252138_st	ENSG00000252138	---	---	---
20528192	11.942	12.3102	-0.3682	-1.29074	1.29074	down	miRNA-4_0	Ictalurus punctatus	May 13, 2014	miRNA	miRBase	ipu-miR-23b	---	21	AUCACAUUGCCAGGGAUUACC	MIMAT0029482_st	MIMAT0029482	---	---	---
20535802	0.368969	0.582697	-0.213728	-1.15968	1.15968	down	miRNA-4_0	Homo sapiens	May 13, 2014	stem-loop	miRBase	hsa-mir-1236	chr6:31924616-31924717 (-)	102	GUGAGUGACAGGGGAAAUGGGGAUGGACUGGAAGUGGGCAGCAUGGAGCUGACCUUCAUCAUGGCUUGGCCAACAUAAUGCCUCUUCCCCUUGUCUCUCCAG	MI0006326_st	MI0006326	ENST00000375425 // sense // intron // 3 /// ENST00000375429 // sense // intron // 3 /// ENST00000426722 // sense // intron // 3 /// ENST00000436289 // sense // intron // 2 /// ENST00000441998 // sense // intron // 3 /// ENST00000444811 // sense // intron // 3 /// ENST00000454913 // sense // intron // 2 /// ENST00000481121 // sense // intron // 3 /// ENST00000488426 // sense // intron // 2 /// ENS…	---	---
20504779	2.59431	2.80144	-0.20713	-1.15439	1.15439	down	miRNA-4_0	Herpes Simplex Virus 1	May 13, 2014	miRNA	miRBase	hsv1-miR-H1-5p	---	21	GAUGGAAGGACGGGAAGUGGA	MIMAT0003744_st	MIMAT0003744	---	---	---
20514583	0.549975	0.763701	-0.213726	-1.15968	1.15968	down	miRNA-4_0	Brugia malayi	May 13, 2014	miRNA	miRBase	bma-miR-100a	DS238870.1:84745-84766 (-)	22	AACCCGUAGUUUCGAACAUGUG	MIMAT0014112_st	MIMAT0014112	---	bma-mir-100a // DS238870.1:84696-84786 (-) /// bma-mir-100d // DS238870.1:85613-85703 (-)	---
20524741	0.270656	0.270656	0	1	1	-	miRNA-4_0	Populus trichocarpa	May 13, 2014	miRNA	miRBase	ptc-miR6425b-3p	scaffold_1:20471501-20471521 (-)	21	UCCAUGGAAGAUAAUGACUCG	MIMAT0025199_st	MIMAT0025199	---	ptc-MIR6425a // scaffold_1:20468178-20468397 (-) /// ptc-MIR6425b // scaffold_1:20471448-20471667 (-) /// ptc-MIR6425c // scaffold_1:20476147-20476366 (-) /// ptc-MIR6425d // scaffold_1:20479401-20479620 (-)	---
20506007	1.04261	0.862016	0.180594	1.13335	1.13335	up	miRNA-4_0	Homo sapiens	May 13, 2014	miRNA	miRBase	hsa-miR-937-3p	chr8:144895141-144895162 (-)	22	AUCCGCGCUCUGACUCUCUGCC	MIMAT0004980_st	MIMAT0004980	ENST00000320476 // sense // exon // 8 /// ENST00000356994 // sense // exon // 8 /// ENST00000377533 // sense // exon // 8 /// OTTHUMT00000382214 // sense // exon // 8 /// OTTHUMT00000382215 // sense // exon // 8 /// OTTHUMT00000382220 // sense // exon // 8	---	MTI // --- // GLUL /// microcosm // ENST00000006275 // TRAPPC6A /// microcosm // ENST00000013808 // SEMA3B /// microcosm // ENST00000021763 // GPR124 /// microcosm // ENST00000026218 // PIGQ /// microcosm // ENST00000035383 // LRRC7 /// microcosm // ENST00000046967 // ADRB1 /// microcosm // ENST00000161006 // PRSS22 /// microcosm // ENST00000162749 // TNFRSF1A /// microcosm // ENST00000164227 // …
20524883	0.64209	0.112948	0.529142	1.44307	1.44307	up	miRNA-4_0	Pinus densata	May 13, 2014	miRNA	miRBase	pde-miR949a	---	21	UCUCUAGGAAUCAAAUGUGUC	MIMAT0025340_st	MIMAT0025340	---	---	---
20526529	8.64681	9.04549	-0.39868	-1.3183	1.3183	down	miRNA-4_0	Cyprinus carpio	May 13, 2014	miRNA	miRBase	ccr-let-7i	---	21	UGAGGUAGUAGUUUGUGCUGU	MIMAT0026192_st	MIMAT0026192	---	---	---
20526896	0.90411	0.723516	0.180594	1.13335	1.13335	up	miRNA-4_0	Macaca mulatta	May 13, 2014	miRNA	miRBase	mml-miR-3059-5p	11:87866397-87866418 (-)	22	UUUCCUCUCUGCCCCAUAGGGU	MIMAT0028246_st	MIMAT0028246	---	---	---
20512261	2.23261	1.45603	0.77658	1.71307	1.71307	up	miRNA-4_0	Homo sapiens	May 13, 2014	miRNA	miRBase	hsa-miR-2277-5p	chr5:92956454-92956477 (-)	24	AGCGCGGGCUGAGCGCUGCCAGUC	MIMAT0017352_st	MIMAT0017352	ENST00000395965 // sense // 3UTR // 11 /// ENST00000505869 // sense // 3UTR // 9 /// OTTHUMT00000254100 // sense // 3UTR // 11 /// OTTHUMT00000369882 // sense // 3UTR // 9	---	MTI // --- // HIST2H2AA3
20526379	0.803823	0.343886	0.459937	1.37548	1.37548	up	miRNA-4_0	Malus domestica	May 13, 2014	miRNA	miRBase	mdm-miR7122a	chr13:27808405-27808426 (+)	22	UUAUACAGAGAAAUCACGGUCG	MIMAT0026048_st	MIMAT0026048	---	---	---
20534520	0.740514	0.493078	0.247436	1.1871	1.1871	up	miRNA-4_0	Homo sapiens	May 13, 2014	stem-loop	miRBase	hsa-mir-196a-2	chr12:54385522-54385631 (+)	110	UGCUCGCUCAGCUGAUCUGUGGCUUAGGUAGUUUCAUGUUGUUGGGAUUGAGUUUUGAACUCGGCAACAAGAAACUGCCUGAGUUACAUCAGUCGGUUUUCGUCGAGGGC	MI0000279_st	MI0000279	ENST00000504315 // sense // intron // 1 /// ENST00000513209 // sense // intron // 1 /// OTTHUMT00000358945 // sense // intron // 1 /// OTTHUMT00000358949 // sense // intron // 1	---	---
20525036	4.59167	4.99706	-0.40539	-1.32445	1.32445	down	miRNA-4_0	Helianthus ciliaris	May 13, 2014	miRNA	miRBase	hci-miR156b	---	20	UGACAGAAGAGAGGGAGCAC	MIMAT0025491_st	MIMAT0025491	---	---	---
20513128	0.278672	0.459267	-0.180595	-1.13335	1.13335	down	miRNA-4_0	Medicago truncatula	May 13, 2014	miRNA	miRBase	mtr-miR2655i	chr3:11020544-11020564 (-)	21	CGUUUAGGUCCCUUAACUUUA	MIMAT0013448_st	MIMAT0013448	---	---	---
20511973	0.623416	0.362738	0.260678	1.19804	1.19804	up	miRNA-4_0	Caenorhabditis briggsae	May 13, 2014	miRNA	miRBase	cbr-miR-2227	chrII:1879182-1879202 (+)	21	UGGCAGUGUAAGUAGCUGGUG	MIMAT0011488_st	MIMAT0011488	---	cbr-mir-2227 // chrII:1879118-1879226 (+) /// cbr-mir-2225 // chrII:1875303-1875402 (+)	---
20503507	0.582697	0.582697	0	1	1	-	miRNA-4_0	Pan paniscus	May 13, 2014	miRNA	miRBase	ppa-miR-204	---	22	UUCCCUUUGUCAUCCUAUGCCU	MIMAT0002540_st	MIMAT0002540	---	---	---
20502394	1.85919	1.06125	0.79794	1.73862	1.73862	up	miRNA-4_0	Mouse gammaherpesvirus 68	May 13, 2014	miRNA	miRBase	mghv-miR-M1-7-5p	U97553:1660-1681 (+)	22	AAAGGUGGAGGUGCGGUAACCU	MIMAT0001570_st	MIMAT0001570	---	mghv-mir-M1-1 // U97553:196-260 (+) /// mghv-mir-M1-2 // U97553:562-627 (+) /// mghv-mir-M1-3 // U97553:638-698 (+) /// mghv-mir-M1-4 // U97553:956-1049 (+) /// mghv-mir-M1-5 // U97553:1255-1314 (+) /// mghv-mir-M1-6 // U97553:1319-1381 (+) /// mghv-mir-M1-7 // U97553:1660-1719 (+) /// mghv-mir-M1-8 // U97553:3806-3876 (+) /// mghv-mir-M1-9 // U97553:5525-5584 (+) /// mghv-mir-M1-10 // U97553:262…	---
20500852	10.8581	10.6812	0.1769	1.13045	1.13045	up	miRNA-4_0	Mus musculus	May 13, 2014	miRNA	miRBase	mmu-miR-19b-3p	chr14:115044358-115044380 (+) /// chrX:52741991-52742013 (-)	23	UGUGCAAAUCCAUGCAAAACUGA	MIMAT0000513_st	MIMAT0000513	ENSMUST00000134140 // sense // exon // 2 /// OTTMUST00000083388 // sense // exon // 2	mmu-mir-18a // chr14:115043851-115043946 (+) /// mmu-mir-20a // chr14:115044157-115044263 (+) /// mmu-mir-17 // chr14:115043671-115043754 (+) /// mmu-mir-19a // chr14:115044000-115044081 (+) /// mmu-mir-19b-1 // chr14:115044305-115044391 (+) /// mmu-mir-92a-1 // chr14:115044427-115044506 (+)	MTI // --- // Lonrf1 /// microcosm // ENSMUST00000000031 // H19 /// microcosm // ENSMUST00000000128 // Wnt9a /// microcosm // ENSMUST00000000342 // Ccl11 /// microcosm // ENSMUST00000000388 // Ccm2 /// microcosm // ENSMUST00000000451 // Raf1 /// microcosm // ENSMUST00000000476 // Pdgfra /// microcosm // ENSMUST00000000572 // Gabra2 /// microcosm // ENSMUST00000000759 // Chmp1a /// microcosm // EN…
20500132	10.1868	10.4324	-0.2456	-1.18559	1.18559	down	miRNA-4_0	Homo sapiens	May 13, 2014	miRNA	miRBase	hsa-miR-18a-5p	chr13:92003010-92003032 (+)	23	UAAGGUGCAUCUAGUGCAGAUAG	MIMAT0000072_st	MIMAT0000072	ENST00000362310 // sense // exon // 1 /// ENST00000400282 // sense // intron // 3 /// ENST00000581816 // sense // exon // 3 /// ENST00000582141 // sense // exon // 2 /// OTTHUMT00000045448 // sense // intron // 3 /// OTTHUMT00000442497 // sense // exon // 2 /// OTTHUMT00000442498 // sense // exon // 3	hsa-mir-17 // chr13:92002859-92002942 (+) /// hsa-mir-18a // chr13:92003005-92003075 (+) /// hsa-mir-19a // chr13:92003145-92003226 (+) /// hsa-mir-19b-1 // chr13:92003446-92003532 (+) /// hsa-mir-20a // chr13:92003319-92003389 (+) /// hsa-mir-92a-1 // chr13:92003568-92003645 (+)	MTI // --- // ADAM15 /// microcosm // ENST00000011684 // PLEKHG6 /// microcosm // ENST00000011898 // TSPAN9 /// microcosm // ENST00000037243 // GABARAPL2 /// microcosm // ENST00000040584 // HOXC8 /// microcosm // ENST00000078429 // GNA11 /// microcosm // ENST00000158771 // DERL2 /// microcosm // ENST00000168712 // FGF4 /// microcosm // ENST00000199448 // EPDR1 /// microcosm // ENST00000199706 // …
20500311	0.821973	0.821973	0	1	1	-	miRNA-4_0	Mus musculus	May 13, 2014	miRNA	miRBase	mmu-miR-154-5p	chr12:109738438-109738459 (+)	22	UAGGUUAUCCGUGUUGCCUUCG	MIMAT0000164_st	MIMAT0000164	ENSMUST00000083514 // sense // exon // 1 /// ENSMUST00000181496 // sense // intron // 1 /// ENSMUST00000181543 // sense // intron // 2 /// ENSMUST00000182185 // sense // intron // 7 /// ENSMUST00000182231 // sense // intron // 1 /// ENSMUST00000182268 // sense // intron // 2 /// ENSMUST00000182499 // sense // intron // 8 /// ENSMUST00000183116 // sense // intron // 2 /// ENSMUST00000183144 // sen…	mmu-mir-134 // chr12:109734139-109734209 (+) /// mmu-mir-154 // chr12:109738433-109738498 (+) /// mmu-mir-377 // chr12:109740510-109740577 (+) /// mmu-mir-382 // chr12:109733771-109733846 (+) /// mmu-mir-409 // chr12:109743158-109743236 (+) /// mmu-mir-410 // chr12:109743715-109743795 (+) /// mmu-mir-412 // chr12:109743289-109743368 (+) /// mmu-mir-485 // chr12:109734902-109734974 (+) /// mmu-mir…	microcosm // ENSMUST00000000221 // Scnn1g /// microcosm // ENSMUST00000000253 // Lhx2 /// microcosm // ENSMUST00000000388 // Ccm2 /// microcosm // ENSMUST00000000542 // Acvrl1 /// microcosm // ENSMUST00000000746 // Dnmt3l /// microcosm // ENSMUST00000000783 // Oprm1 /// microcosm // ENSMUST00000001713 // Gstt1 /// microcosm // ENSMUST00000001824 // Folh1 /// microcosm // ENSMUST00000001836 // Pwp…
20506295	0.452357	0.713036	-0.260679	-1.19804	1.19804	down	miRNA-4_0	Physcomitrella patens	May 13, 2014	miRNA	miRBase	ppt-miR1223g	scaffold_448:173883-173903 (-)	21	UUGUAGAGUCAUGCACCUCUG	MIMAT0005098_st	MIMAT0005098	---	ppt-MIR1223a // scaffold_448:173163-173288 (-) /// ppt-MIR1223c // scaffold_448:172807-172949 (-) /// ppt-MIR1223g // scaffold_448:173857-173972 (-)	---
20528914	0.131186	0.674375	-0.543189	-1.45719	1.45719	down	miRNA-4_0	Brachypodium distachyon	May 13, 2014	miRNA	miRBase	bdi-miR7731-3p	chr4:4382980-4383003 (+)	24	AGGUUUGCUCUGGACUUUGGAAUC	MIMAT0030197_st	MIMAT0030197	---	---	---
20505018	0.591391	0.394763	0.196628	1.14602	1.14602	up	miRNA-4_0	Bombyx mori	May 13, 2014	miRNA	miRBase	bmo-miR-8-5p	nscaf2855:79796-79817 (+)	22	CAUCUUACCGGGCAGCAUUAGA	MIMAT0015224_st	MIMAT0015224	---	---	---
20513156	0.391524	0.560143	-0.168619	-1.12398	1.12398	down	miRNA-4_0	Medicago truncatula	May 13, 2014	miRNA	miRBase	mtr-miR2670a	chr2:24709202-24709222 (+)	21	CAAGAAGGUUGCUCACUAUUU	MIMAT0013478_st	MIMAT0013478	---	---	---
20537309	0.582697	1.06125	-0.478553	-1.39335	1.39335	down	miRNA-4_0	Rattus norvegicus	May 13, 2014	stem-loop	miRBase	rno-mir-6323	11:83302911-83303015 (+)	105	UCUGUGAAUGCAGUGAGUGCCCAGAGCAGGAUGGAGGCCGGGGAAGGUGGCCUCACGUCCUGGAACUCCAUCUCUGGUCUGUGCAGGCAAUGUGAGGAGUCAGAC	MI0021847_st	MI0021847	---	---	---
20505860	0.747135	0.747135	0	1	1	-	miRNA-4_0	Medicago truncatula	May 13, 2014	miRNA	miRBase	mtr-miR160d	chr7:32017575-32017595 (-)	21	UGCCUGGCUCCCUGUAUGCCA	MIMAT0011101_st	MIMAT0011101	---	---	---
20505053	0.428184	0.805407	-0.377223	-1.29884	1.29884	down	miRNA-4_0	Epstein Barr virus	May 13, 2014	miRNA	miRBase	ebv-miR-BART17-3p	HHV507799:139953-139975 (+)	23	UGUAUGCCUGGUGUCCCCUUAGU	MIMAT0003716_st	MIMAT0003716	---	ebv-mir-BART1 // HHV507799:139346-139415 (+) /// ebv-mir-BART3 // HHV507799:139076-139154 (+) /// ebv-mir-BART4 // HHV507799:139220-139295 (+) /// ebv-mir-BART5 // HHV507799:139661-139749 (+) /// ebv-mir-BART6 // HHV507799:140016-140107 (+) /// ebv-mir-BART7 // HHV507799:146425-146510 (+) /// ebv-mir-BART8 // HHV507799:146759-146840 (+) /// ebv-mir-BART9 // HHV507799:146946-147032 (+) /// ebv-mir…	---
20509907	0.903721	0.526499	0.377222	1.29884	1.29884	up	miRNA-4_0	Drosophila erecta	May 13, 2014	miRNA	miRBase	der-miR-263a	scaffold_4929:13456462-13456485 (+)	24	GUUAAUGGCACUGGAAGAAUUCAC	MIMAT0008506_st	MIMAT0008506	---	---	---
20538271	2.44917	2.00433	0.44484	1.36116	1.36116	up	miRNA-4_0	Homo sapiens	May 13, 2014	scaRna	snoRNABase	U91	chr18:47340731-47340813 (+)	83	TGGCCGATGATGACGAGACCACTGCGCAATCTGAGTTCTGGGAACCAGGTGATGGAGTATGTTCTGAGAACAGACTGAGGCCG	U91_s_st	U91	---	---	---
20524381	1.06125	1.85919	-0.79794	-1.73862	1.73862	down	miRNA-4_0	Prunus persica	May 13, 2014	miRNA	miRBase	ppe-miR6267b	KB639078.1:13686629-13686649 (-)	21	AUUAGAGAGGCGGUAAACAAU	MIMAT0027297_st	MIMAT0027297	---	---	---
20526003	2.37376	2.37376	0	1	1	-	miRNA-4_0	Mus musculus	May 13, 2014	miRNA	miRBase	mmu-miR-7019-5p	chr4:138316173-138316195 (-)	23	AUCUGGGAGGGGCUGUCAGGAGU	MIMAT0027942_st	MIMAT0027942	ENSMUST00000030536 // sense // intron // 5 /// ENSMUST00000105816 // sense // 5UTR // 1 /// ENSMUST00000105817 // sense // intron // 6 /// OTTMUST00000023184 // sense // intron // 5 /// OTTMUST00000023185 // sense // intron // 6 /// OTTMUST00000023186 // sense // 5UTR // 1	---	---
20500828	0.582697	0.813813	-0.231116	-1.17374	1.17374	down	miRNA-4_0	Caenorhabditis briggsae	May 13, 2014	miRNA	miRBase	cbr-miR-85	chrII:3615937-3615960 (-)	24	UACAAAGUAUUUGAAAAGGCGUGC	MIMAT0000490_st	MIMAT0000490	---	---	microcosm // ENSCBRT00000000015 // CBG24606 /// microcosm // ENSCBRT00000000159 // CBG17712 /// microcosm // ENSCBRT00000000172 // CBG17728 /// microcosm // ENSCBRT00000000175 // CBG17739 /// microcosm // ENSCBRT00000000215 // CBG00030 /// microcosm // ENSCBRT00000000651 // CBG20077 /// microcosm // ENSCBRT00000000701 // CBG21019 /// microcosm // ENSCBRT00000000771 // CBG21259 /// microcosm // EN…
20532618	4.00446	4.22018	-0.21572	-1.16128	1.16128	down	miRNA-4_0	Homo sapiens	May 13, 2014	HAcaBox	snoRNABase	ACA11	chr4:1976363-1976487 (+)	125	GCGCTCACTAAGGCTCGGTCCTCTCCACGTGGTCCTGACCTGTCCTCTGTGAGCAAGAGAAACAGGACTGGTTTGGGGGTGTCCTGTCTCAGTGGACACAGGACACCACGGTTTTCAGTACAACA	ACA11_st	ACA11	---	---	---
20518218	0.484383	0.68101	-0.196627	-1.14602	1.14602	down	miRNA-4_0	Tribolium castaneum	May 13, 2014	miRNA	miRBase	tca-miR-3837-3p	chrLG2:3697878-3697896 (-)	19	AAGAUUGUUUUUAUGAAAG	MIMAT0018709_st	MIMAT0018709	---	---	---
20510223	0.385536	0.188907	0.196629	1.14602	1.14602	up	miRNA-4_0	Drosophila sechellia	May 13, 2014	miRNA	miRBase	dse-miR-318	scaffold_0:15709327-15709348 (-)	22	UCACUGGGCUUUGUUUAUCUCA	MIMAT0008817_st	MIMAT0008817	---	---	---
20512129	1.32193	1.06125	0.26068	1.19804	1.19804	up	miRNA-4_0	Pristionchus pacificus	May 13, 2014	miRNA	miRBase	ppc-miR-2232	Ppa_Contig31:608477-608499 (-) /// Ppa_Contig4:1507775-1507797 (-)	23	UAUGACACCUGGGCGAACUGUCC	MIMAT0011643_st	MIMAT0011643	---	ppc-mir-2232-2 // Ppa_Contig4:1507748-1507867 (-) /// ppc-mir-2268 // Ppa_Contig4:1507377-1507476 (-)	---
20502236	0.0324832	0.854548	-0.822065	-1.76793	1.76793	down	miRNA-4_0	Homo sapiens	May 13, 2014	miRNA	miRBase	hsa-miR-18b-3p	chrX:133304072-133304093 (-)	22	UGCCCUAAAUGCCCCUUCUGGC	MIMAT0004751_st	MIMAT0004751	ENST00000454574 // sense // exon // 1	hsa-mir-19b-2 // chrX:133303701-133303796 (-) /// hsa-mir-92a-2 // chrX:133303568-133303642 (-) /// hsa-mir-106a // chrX:133304228-133304308 (-) /// hsa-mir-363 // chrX:133303408-133303482 (-) /// hsa-mir-18b // chrX:133304071-133304141 (-) /// hsa-mir-20b // chrX:133303839-133303907 (-)	microcosm // ENST00000001008 // FKBP4 /// microcosm // ENST00000015926 // GRIPAP1 /// microcosm // ENST00000020673 // PSD /// microcosm // ENST00000044462 // PSMA4 /// microcosm // ENST00000046794 // LCP2 /// microcosm // ENST00000053867 // GRN /// microcosm // ENST00000055335 // PPP1R3F /// microcosm // ENST00000072869 // ADCK2 /// microcosm // ENST00000082468 // BTN3A1 /// microcosm // ENST0000…
20533179	0.377519	0.608635	-0.231116	-1.17374	1.17374	down	miRNA-4_0	Homo sapiens	May 13, 2014	snoRNA	Ensembl	ENSG00000222185	chr14:101464804-101464878 (+)	75	TGGACCAATGATGTGAATGGAATGCATCTGAATAAAAATTATGATCAATCAGTTTTTGGAACAACTGAGGTCCAC	ENSG00000222185_st	ENSG00000222185	---	---	---
20514708	0.475833	0.475833	0	1	1	-	miRNA-4_0	Aedes aegypti	May 13, 2014	miRNA	miRBase	aae-miR-980-3p	supercont1.23:1043069-1043087 (+)	19	UAGCUGCCUAGUGAAGGGC	MIMAT0014236_st	MIMAT0014236	---	---	---
20528521	0.937531	0.937531	0	1	1	-	miRNA-4_0	Mus musculus	May 13, 2014	miRNA	miRBase	mmu-miR-7036b-3p	chr5:34574192-34574213 (+)	22	UUCCUGGUGGGCCUCGGGGUCC	MIMAT0029809_st	MIMAT0029809	ENSMUST00000001108 // sense // intron // 1 /// ENSMUST00000114335 // sense // 3UTR // 1 /// ENSMUST00000114338 // sense // intron // 1 /// ENSMUST00000114340 // sense // intron // 1 /// ENSMUST00000145986 // sense // intron // 1 /// ENSMUST00000146295 // sense // intron // 1 /// ENSMUST00000147574 // sense // intron // 1 /// OTTMUST00000055785 // sense // intron // 1 /// OTTMUST00000055786 // sen…	---	---
20505293	0.214168	0.591391	-0.377223	-1.29884	1.29884	down	miRNA-4_0	Schmidtea mediterranea	May 13, 2014	miRNA	miRBase	sme-miR-190b-5p	Contig258:85969-85991 (+)	23	UGAUAUGUUUGGUUUAUUGGUGA	MIMAT0004003_st	MIMAT0004003	---	---	---
20509532	3.83758	3.7732	0.06438	1.04564	1.04564	up	miRNA-4_0	Pan troglodytes	May 13, 2014	miRNA	miRBase	ptr-miR-501	X:50095502-50095523 (+)	22	AAUGCACCCGGGCAAGGAUUCU	MIMAT0008174_st	MIMAT0008174	ENSPTRT00000044450 // sense // intron // 1 /// ENSPTRT00000060989 // sense // exon // 1	ptr-mir-188 // X:50088957-50089042 (+) /// ptr-mir-362 // X:50094693-50094756 (+) /// ptr-mir-500-1 // X:50094160-50094242 (+) /// ptr-mir-501 // X:50095453-50095535 (+) /// ptr-mir-502 // X:50100321-50100405 (+) /// ptr-mir-532 // X:50088603-50088692 (+) /// ptr-mir-660 // X:50098964-50099059 (+) /// ptr-mir-500-2 // X:50096400-50096478 (+)	---
20503373	8.91016	9.16286	-0.2527	-1.19143	1.19143	down	miRNA-4_0	Lagothrix lagotricha	May 13, 2014	miRNA	miRBase	lla-miR-99a	---	22	AACCCGUAGAUCCGAUCUUGUG	MIMAT0002414_st	MIMAT0002414	---	---	---
20536329	0.71511	0.71511	0	1	1	-	miRNA-4_0	Homo sapiens	May 13, 2014	stem-loop	miRBase	hsa-mir-3202-1	chrX:153246548-153246628 (+)	81	UAUUAAUAUGGAAGGGAGAAGAGCUUUAAUGAUUGGAGUCAUUUUCAGAGCAUUAAAGCUCUUCUCCCUUCCAUAUUAAUG	MI0014252_s_st	MI0014252	ENST00000369982 // sense // intron // 1 /// ENST00000425274 // sense // intron // 1 /// ENST00000431598 // sense // intron // 1 /// OTTHUMT00000061093 // sense // intron // 1 /// OTTHUMT00000156177 // sense // intron // 1 /// OTTHUMT00000268441 // sense // intron // 1	hsa-mir-3202-1 // chrX:153246548-153246628 (+) /// hsa-mir-3202-2 // chrX:153246549-153246627 (-)	---
20525889	0.68101	0.484383	0.196627	1.14602	1.14602	up	miRNA-4_0	Mus musculus	May 13, 2014	miRNA	miRBase	mmu-miR-6964-5p	chr16:97877266-97877286 (-)	21	UUGGGGUGUGAGACUGGAAAC	MIMAT0027828_st	MIMAT0027828	ENSMUST00000170757 // sense // intron // 8	---	---
20527583	0.278672	0.459267	-0.180595	-1.13335	1.13335	down	miRNA-4_0	Monodelphis domestica	May 13, 2014	miRNA	miRBase	mdo-miR-7398l-3p	chrX:57286859-57286880 (+)	22	AUAUUUCUUGCCUCUACCAAUU	MIMAT0028911_st	MIMAT0028911	---	mdo-mir-7398f // chrX:57279275-57279333 (+) /// mdo-mir-7398a-1 // chrX:57282764-57282822 (+) /// mdo-mir-7398r // chrX:57283471-57283531 (+) /// mdo-mir-7398n // chrX:57284128-57284188 (+) /// mdo-mir-7398k-1 // chrX:57284809-57284869 (+) /// mdo-mir-7398k-2 // chrX:57285473-57285533 (+) /// mdo-mir-7398o // chrX:57286131-57286191 (+) /// mdo-mir-7398l // chrX:57286820-57286880 (+) /// mdo-mir-7…	---
20513024	0.40278	0.583375	-0.180595	-1.13335	1.13335	down	miRNA-4_0	Medicago truncatula	May 13, 2014	miRNA	miRBase	mtr-miR2620	chr6:13118447-13118468 (-)	22	UUCUGAUAGACACCGGCUCUGC	MIMAT0013340_st	MIMAT0013340	---	---	---
20524008	0.475833	0.475833	0	1	1	-	miRNA-4_0	Linum usitatissimum	May 13, 2014	miRNA	miRBase	lus-miR396b	---	21	UUCCACAGCUUUCUUGAACUU	MIMAT0027212_st	MIMAT0027212	---	---	---
20526845	0.648693	0.995253	-0.34656	-1.27153	1.27153	down	miRNA-4_0	Duck enteritis virus	May 13, 2014	miRNA	miRBase	dev-miR-D20-5p	---	23	AAUGUCGGCCAGCCUCUCCGCUU	MIMAT0028195_st	MIMAT0028195	---	---	---
20519355	1.48586	0.956019	0.529841	1.44377	1.44377	up	miRNA-4_0	Petromyzon marinus	May 13, 2014	miRNA	miRBase	pma-miR-4602	GL476339.1:112081-112102 (+)	22	UCACCUUUUUUGAAGGAGCCCC	MIMAT0019636_st	MIMAT0019636	---	---	---
20535766	0.368969	0.813813	-0.444844	-1.36117	1.36117	down	miRNA-4_0	Mus musculus	May 13, 2014	stem-loop	miRBase	mmu-mir-669d	chr2:10468343-10468463 (+)	121	CAGCCCGGGAUUUGUGUGUUGCUUGCUCUAUAUGUGUGUAUACUUGUGUGUGCAUGUAUAUGUGUGUAUAUGAAUAUACAUAUACAUACACACCCAUAUACACACGCAUGCAUGCACACAC	MI0006281_st	MI0006281	ENSMUST00000041105 // sense // intron // 10 /// ENSMUST00000116594 // sense // intron // 11 /// OTTMUST00000026263 // sense // intron // 10	mmu-mir-297a-2 // chr2:10472254-10472343 (+) /// mmu-mir-467a-1 // chr2:10476346-10476418 (+) /// mmu-mir-669a-1 // chr2:10476853-10476949 (+) /// mmu-mir-669b // chr2:10467790-10467886 (+) /// mmu-mir-669a-3 // chr2:10474433-10474541 (+) /// mmu-mir-466b-1 // chr2:10474219-10474300 (+) /// mmu-mir-466f-1 // chr2:10466944-10467037 (+) /// mmu-mir-466f-2 // chr2:10468675-10468768 (+) /// mmu-mir-4…	---
20521551	1.48586	1.21707	0.26879	1.2048	1.2048	up	miRNA-4_0	Anolis carolinensis	May 13, 2014	miRNA	miRBase	aca-miR-5414	2:156454703-156454722 (+)	20	GGUUCUUGUCCUGGGCUCCC	MIMAT0022034_st	MIMAT0022034	ENSACAT00000009532 // sense // intron // 19	---	---
20507860	0.279205	0.475833	-0.196628	-1.14602	1.14602	down	miRNA-4_0	Ciona intestinalis	May 13, 2014	miRNA	miRBase	cin-miR-219-3p	7q:5634334-5634353 (+)	20	GCGAUUGUGUCUGGACAUCU	MIMAT0015264_st	MIMAT0015264	---	---	---
20523090	4.76834	4.86484	-0.0965	-1.06918	1.06918	down	miRNA-4_0	Cricetulus griseus	May 13, 2014	miRNA	miRBase	cgr-miR-151-3p	---	21	CUAGACUGAGGCUCCUUGAGG	MIMAT0023783_st	MIMAT0023783	---	---	---
20509600	0.591391	0.591391	0	1	1	-	miRNA-4_0	Pan troglodytes	May 13, 2014	miRNA	miRBase	ptr-miR-562	2B:237400946-237400965 (+)	20	AAAGUAGCUGUACCAUUUGC	MIMAT0008242_st	MIMAT0008242	ENSPTRT00000048975 // sense // intron // 9 /// ENSPTRT00000054761 // sense // exon // 1	---	---
20521600	1.30715	1.07603	0.23112	1.17375	1.17375	up	miRNA-4_0	Anolis carolinensis	May 13, 2014	miRNA	miRBase	aca-miR-5456	3:38423325-38423344 (-)	20	UCUGUAGCUGAGCGAGGCAC	MIMAT0022083_st	MIMAT0022083	---	---	---
20527699	0.946347	1.5927	-0.646353	-1.56521	1.56521	down	miRNA-4_0	Ornithorhynchus anatinus	May 13, 2014	miRNA	miRBase	oan-miR-7431-3p	Ultra482:1607290-1607311 (-)	22	GAAGAAAGUGAAGACCGAAGGA	MIMAT0029013_st	MIMAT0029013	ENSOANT00000007628 // sense // 3UTR // 25	---	---
20522907	0.591391	0.591391	0	1	1	-	miRNA-4_0	Solanum lycopersicum	May 13, 2014	miRNA	miRBase	sly-miR6026	SL2.40ch01:832540-832561 (+)	22	UUCUUGGCUAGAGUUGUAUUGC	MIMAT0023610_st	MIMAT0023610	---	---	---
20529944	0.268785	0.465413	-0.196628	-1.14602	1.14602	down	miRNA-4_0	Arabidopsis lyrata	May 13, 2014	miRNA	miRBase	aly-miR2111c-3p	GL348768.1:2649-2669 (-)	21	GUCCUCGGGAUGCGGAUUACC	MIMAT0031385_st	MIMAT0031385	---	---	---
20525034	1.72108	1.72108	0	1	1	-	miRNA-4_0	Helianthus annuus	May 13, 2014	miRNA	miRBase	han-miR156b	---	20	UGACAGAAGAGAGUGAGCAC	MIMAT0025489_st	MIMAT0025489	---	---	---
20514623	0.616796	0.616796	0	1	1	-	miRNA-4_0	Ricinus communis	May 13, 2014	miRNA	miRBase	rco-miR159	28318:35531-35551 (-)	21	UUUGGAUUGAAGGGAGCUCUA	MIMAT0014152_st	MIMAT0014152	---	---	---
20537177	0.171015	0.615858	-0.444843	-1.36117	1.36117	down	miRNA-4_0	Mus musculus	May 13, 2014	stem-loop	miRBase	mmu-mir-5615-2	chr10:81104616-81104675 (+)	60	CUUGGUUGUUUUCUGAGACAGAAAAUGAGACUCUUUUCUGUCUCAGAAAACAACCAAGGA	MI0019182_x_st	MI0019182	---	mmu-mir-5615-1 // chr10:81104614-81104673 (-) /// mmu-mir-5615-2 // chr10:81104616-81104675 (+)	---
20511103	0.377519	0.608635	-0.231116	-1.17374	1.17374	down	miRNA-4_0	Capitella teleta	May 13, 2014	miRNA	miRBase	cte-miR-1996b	scaffold_158:126248-126269 (-)	22	AUCAAGUGAGGUCAGAUCUUGG	MIMAT0009712_st	MIMAT0009712	---	cte-mir-1996a // scaffold_158:125995-126064 (-) /// cte-mir-1996b // scaffold_158:126189-126288 (-)	---
20524436	1.32193	0.582697	0.739233	1.66929	1.66929	up	miRNA-4_0	Glycine max	May 13, 2014	miRNA	miRBase	gma-miR164k	chr20:45788176-45788196 (-)	21	UGGAGAAGCAGGGCACGUGCA	MIMAT0024895_st	MIMAT0024895	---	---	---
20516756	0.813813	0.368969	0.444844	1.36117	1.36117	up	miRNA-4_0	Pongo pygmaeus	May 13, 2014	miRNA	miRBase	ppy-miR-654-3p	14:102602402-102602423 (+)	22	UAUGUCUGCUGACCAUCACCUU	MIMAT0016088_st	MIMAT0016088	---	ppy-mir-300 // 14:102603492-102603574 (+) /// ppy-mir-376a-1 // 14:102602915-102602982 (+) /// ppy-mir-376a-2 // 14:102602202-102602281 (+) /// ppy-mir-376b // 14:102602569-102602668 (+) /// ppy-mir-376c // 14:102601818-102601883 (+) /// ppy-mir-381 // 14:102608058-102608132 (+) /// ppy-mir-487b // 14:102608591-102608674 (+) /// ppy-mir-495 // 14:102595205-102595283 (+) /// ppy-mir-539 // 14:1026…	---
20525709	0.172342	0.582697	-0.410355	-1.32901	1.32901	down	miRNA-4_0	Homo sapiens	May 13, 2014	miRNA	miRBase	hsa-miR-6874-5p	chr7:5751514-5751536 (-)	23	AUGGAGCUGGAACCAGAUCAGGC	MIMAT0027648_st	MIMAT0027648	ENST00000389900 // sense // intron // 11 /// ENST00000389902 // sense // intron // 12 /// ENST00000425013 // sense // intron // 12 /// ENST00000484458 // sense // intron // 2 /// OTTHUMT00000340374 // sense // intron // 12 /// OTTHUMT00000340376 // sense // intron // 12 /// OTTHUMT00000340377 // sense // intron // 11 /// OTTHUMT00000340382 // sense // intron // 2	---	---
20522421	0.38188	0.612997	-0.231117	-1.17374	1.17374	down	miRNA-4_0	Medicago truncatula	May 13, 2014	miRNA	miRBase	mtr-miR5752b	chr4:896866-896886 (-)	21	CAUUGUUUGGUUUAGUACAAA	MIMAT0023134_st	MIMAT0023134	---	---	---
20501271	0.509643	0.0648001	0.444843	1.36117	1.36117	up	miRNA-4_0	Mus musculus	May 13, 2014	miRNA	miRBase	mmu-miR-383-3p	chr8:38252138-38252158 (-)	21	CCACAGCACUGCCUGGUCAGA	MIMAT0017082_st	MIMAT0017082	ENSMUST00000083523 // sense // exon // 1 /// ENSMUST00000118896 // sense // intron // 1 /// ENSMUST00000135764 // sense // intron // 1 /// OTTMUST00000078418 // sense // intron // 1 /// OTTMUST00000078438 // sense // intron // 1	---	---
20522224	0.59994	0.796569	-0.196629	-1.14602	1.14602	down	miRNA-4_0	Oryzias latipes	May 13, 2014	miRNA	miRBase	ola-miR-200a	7:217715-217732 (-)	18	AACACUGUCUGGUAACGA	MIMAT0022571_st	MIMAT0022571	---	ola-mir-200a // 7:217696-217792 (-) /// ola-mir-200b // 7:217985-218082 (-)	---
20505096	0.180359	0.360953	-0.180594	-1.13335	1.13335	down	miRNA-4_0	Bos taurus	May 13, 2014	miRNA	miRBase	bta-miR-380-5p	chr21:67564807-67564828 (+)	22	UGGUUGACCAUAGAACAUGCGC	MIMAT0003803_st	MIMAT0003803	ENSBTAT00000042149 // sense // exon // 1	bta-mir-380 // chr21:67564803-67564863 (+) /// bta-mir-299 // chr21:67563570-67563632 (+) /// bta-mir-323 // chr21:67565468-67565553 (+) /// bta-mir-329a // chr21:67566817-67566899 (+) /// bta-mir-329b // chr21:67566507-67566589 (+) /// bta-mir-379 // chr21:67561869-67561954 (+) /// bta-mir-411a // chr21:67563098-67563179 (+) /// bta-mir-494 // chr21:67569676-67569760 (+) /// bta-mir-495 // chr21…	microcosm // ENSBTAT00000000003 // Q3SZX1_BOVIN /// microcosm // ENSBTAT00000000010 // NP_001015573.1 /// microcosm // ENSBTAT00000000037 // LOC524639 /// microcosm // ENSBTAT00000000088 // NP_001069707.1 /// microcosm // ENSBTAT00000000101 // LOC520864 /// microcosm // ENSBTAT00000000213 // NP_001069683.1 /// microcosm // ENSBTAT00000000257 // NP_001029617.1 /// microcosm // ENSBTAT00000000276 /…
20535238	0.854291	0.311102	0.543189	1.45719	1.45719	up	miRNA-4_0	Rattus norvegicus	May 13, 2014	stem-loop	miRBase	rno-mir-1	18:2191671-2191757 (-)	87	UGCCUACUCAGAGCACAUACUUCUUUAUGUACCCAUAUGAACAUAGAAUGCUAUGGAAUGUAAAGAAGUGUGUAUUUUGGGUAGGUA	MI0003489_st	MI0003489	---	rno-mir-133a // 18:2189216-2189302 (-) /// rno-mir-1 // 18:2191671-2191757 (-) /// rno-mir-3571 // 18:2191660-2191770 (+) /// rno-mir-133c // 18:2189197-2189314 (+)	---
20527943	0.475833	0.475833	0	1	1	-	miRNA-4_0	Manihot esculenta	May 13, 2014	miRNA	miRBase	mes-miR319e	scaffold03264:101781-101801 (-)	21	UUGGACUGAAGGGAGCUCCCU	MIMAT0029257_st	MIMAT0029257	---	---	---
20536204	0.845449	0.58477	0.260679	1.19804	1.19804	up	miRNA-4_0	Homo sapiens	May 13, 2014	stem-loop	miRBase	hsa-mir-548s	chr2:11907570-11907651 (+)	82	UUGCUGCAAAAAUAAUUGCAGUUUUUGCCAUUAUUUUUAAUAAUUAUAAUAAUGGCCAAAACUGCAGUUAUUUUUGCACCAA	MI0014141_st	MI0014141	ENST00000256720 // sense // intron // 2 /// ENST00000396098 // sense // intron // 3 /// ENST00000396099 // sense // intron // 3 /// ENST00000425416 // sense // intron // 3 /// ENST00000441684 // sense // intron // 3 /// ENST00000449576 // sense // intron // 3 /// OTTHUMT00000239296 // sense // intron // 2 /// OTTHUMT00000277149 // sense // intron // 3 /// OTTHUMT00000277150 // sense // intron // …	---	---
20503116	0.969168	0.461052	0.508116	1.42219	1.42219	up	miRNA-4_0	Kaposi sarcoma-associated herpesvirus	May 13, 2014	miRNA	miRBase	kshv-miR-K12-2-5p	KSU75698:121729-121750 (-)	22	AACUGUAGUCCGGGUCGAUCUG	MIMAT0002183_st	MIMAT0002183	---	kshv-mir-K12-10a // KSU75698:117967-118036 (-) /// kshv-mir-K12-11 // KSU75698:120576-120646 (-) /// kshv-mir-K12-1 // KSU75698:121847-121913 (-) /// kshv-miR-K12-2 // KSU75698:121674-121764 (-) /// kshv-mir-K12-9 // KSU75698:119300-119365 (-) /// kshv-mir-K12-8 // KSU75698:119943-120012 (-) /// kshv-mir-K12-7 // KSU75698:120355-120426 (-) /// kshv-mir-K12-6 // KSU75698:120761-120822 (-) /// kshv…	---
20513445	0.856073	0.377519	0.478554	1.39335	1.39335	up	miRNA-4_0	Bombyx mori	May 13, 2014	miRNA	miRBase	bmo-miR-2759	nscaf2734:1231071-1231092 (+)	22	UGAAAGAUCAUAGAAUGCGAAA	MIMAT0013631_st	MIMAT0013631	---	bmo-mir-2759 // nscaf2734:1231026-1231102 (+) /// bmo-mir-2792 // nscaf2734:1230771-1230851 (+)	---
20526413	0.319797	0.319797	0	1	1	-	miRNA-4_0	Cucumis melo	May 13, 2014	miRNA	miRBase	cme-miR399e	---	21	UGCCAAAGGAGAGUUGCCCUU	MIMAT0026082_st	MIMAT0026082	---	---	---
20510422	0.886866	0.509643	0.377223	1.29884	1.29884	up	miRNA-4_0	Drosophila willistoni	May 13, 2014	miRNA	miRBase	dwi-miR-8	scf2_1100000004513:6381543-6381565 (+)	23	UAAUACUGUCAGGUAAAGAUGUC	MIMAT0009013_st	MIMAT0009013	---	---	---
20529918	0.312483	0.493078	-0.180595	-1.13335	1.13335	down	miRNA-4_0	Solanum tuberosum	May 13, 2014	miRNA	miRBase	stu-miR169a-5p	JH137832.1:2197227-2197246 (+)	20	UAGCCAAGGAUGACUUGCCU	MIMAT0031359_st	MIMAT0031359	---	stu-MIR169a // JH137832.1:2197227-2197346 (+) /// stu-MIR169b // JH137832.1:2204840-2204951 (-)	---
20521500	2.41994	3.44561	-1.02567	-2.0359	2.0359	down	miRNA-4_0	Anolis carolinensis	May 13, 2014	miRNA	miRBase	aca-miR-7-5p	2:42574659-42574681 (+) /// GL343844.1:159621-159643 (-)	23	UGGAAGACUAGUGAUUUUGUUGU	MIMAT0021983_st	MIMAT0021983	ENSACAT00000001642 // sense // intron // 14 /// ENSACAT00000018128 // sense // exon // 1 /// ENSACAT00000020452 // sense // exon // 1	---	---
20529076	3.12939	3.98287	-0.85348	-1.80685	1.80685	down	miRNA-4_0	Hippoglossus hippoglossus	May 13, 2014	miRNA	miRBase	hhi-miR-21	---	23	UAGCUUAUCAGACUGGUGUUGGC	MIMAT0030359_st	MIMAT0030359	---	---	---
20515279	0.509643	0.886866	-0.377223	-1.29884	1.29884	down	miRNA-4_0	Acyrthosiphon pisum	May 13, 2014	miRNA	miRBase	api-miR-13a	GL349742.1:367781-367802 (+)	22	UAUCACAGCCACUUUGAUGAGC	MIMAT0014713_st	MIMAT0014713	---	api-mir-13a // GL349742.1:367742-367802 (+) /// api-mir-2a // GL349742.1:368362-368423 (+) /// api-mir-2b // GL349742.1:368487-368567 (+) /// api-mir-2c // GL349742.1:367625-367689 (+) /// api-mir-71 // GL349742.1:367510-367571 (+)	---
20519891	0.796569	0.59994	0.196629	1.14602	1.14602	up	miRNA-4_0	Branchiostoma floridae	May 13, 2014	miRNA	miRBase	bfl-miR-4859-5p	Bf_V2_28:2310470-2310491 (+)	22	AGCAGCGAGCAUUACGGUCAUU	MIMAT0020086_st	MIMAT0020086	---	---	---
20529451	0.377519	0.574147	-0.196628	-1.14602	1.14602	down	miRNA-4_0	Panagrellus redivivus	May 13, 2014	miRNA	miRBase	prd-miR-7938-5p	KB455081.1:77506-77527 (+)	22	CGUGUCGGCUGUUGAUCACGGU	MIMAT0030734_st	MIMAT0030734	---	---	---
20504994	0.287222	0.518339	-0.231117	-1.17374	1.17374	down	miRNA-4_0	Xenopus tropicalis	May 13, 2014	miRNA	miRBase	xtr-miR-205a	GL172697.1:840387-840408 (+)	22	UCCUUCAUUCCACCGGAGUCUG	MIMAT0003697_st	MIMAT0003697	---	---	microcosm // ENSXETT00000000026 // MBOAT1 /// microcosm // ENSXETT00000000027 // MBOAT1 /// microcosm // ENSXETT00000000072 // --- /// microcosm // ENSXETT00000000477 // rbm9 /// microcosm // ENSXETT00000000504 // txn2 /// microcosm // ENSXETT00000000641 // KIF14 /// microcosm // ENSXETT00000000723 // ZDHHC1 /// microcosm // ENSXETT00000000855 // PDZRN3 /// microcosm // ENSXETT00000001034 // --- …
20503654	12.9056	12.8418	0.0638	1.04522	1.04522	up	miRNA-4_0	Pan paniscus	May 13, 2014	miRNA	miRBase	ppa-miR-92	---	22	UAUUGCACUUGUCCCGGCCUGU	MIMAT0002685_st	MIMAT0002685	---	---	---
20522962	0.41666	0.569494	-0.152834	-1.11175	1.11175	down	miRNA-4_0	Apis mellifera	May 13, 2014	miRNA	miRBase	ame-miR-6043	Group3.15:304991-305012 (+)	22	AUGGUGACCGUGAUCUAUUCCA	MIMAT0023665_st	MIMAT0023665	---	---	---
20515365	0.935746	0.755153	0.180593	1.13335	1.13335	up	miRNA-4_0	Acyrthosiphon pisum	May 13, 2014	miRNA	miRBase	api-miR-3055	GL349643.1:1800302-1800322 (-) /// GL349643.1:1800731-1800751 (-) /// GL349643.1:1802233-1802253 (-) /// GL349643.1:1803738-1803758 (-) /// GL349643.1:1806105-1806125 (-)	21	GCAGUUCGCGAUAAGCGGCCG	MIMAT0014798_st	MIMAT0014798	---	---	---
20528864	0.493078	0.493078	0	1	1	-	miRNA-4_0	Brachypodium distachyon	May 13, 2014	miRNA	miRBase	bdi-miR7712-3p	chr4:33900886-33900909 (-)	24	UUAUUGUGGUAACUUUAAGAUGGC	MIMAT0030147_st	MIMAT0030147	---	---	---
20521711	0.853998	0.640272	0.213726	1.15968	1.15968	up	miRNA-4_0	Caenorhabditis elegans	May 13, 2014	miRNA	miRBase	cel-miR-5547-5p	II:12238560-12238581 (+)	22	CAACUUUUAGACCAAUAGGCAU	MIMAT0022185_st	MIMAT0022185	Y57A10A.42 // sense // exon // 1	---	---
20507605	0.279205	0.475833	-0.196628	-1.14602	1.14602	down	miRNA-4_0	Oryza sativa	May 13, 2014	miRNA	miRBase	osa-miR1425-5p	Chr5:8862162-8862182 (+)	21	UAGGAUUCAAUCCUUGCUGCU	MIMAT0005959_st	MIMAT0005959	---	---	---
20513367	2.41994	3.44561	-1.02567	-2.0359	2.0359	down	miRNA-4_0	Daphnia pulex	May 13, 2014	miRNA	miRBase	dpu-miR-7	scaffold_191:112591-112613 (-)	23	UGGAAGACUAGUGAUUUUGUUGU	MIMAT0012666_st	MIMAT0012666	---	---	---
20529382	2.11343	1.86599	0.24744	1.1871	1.1871	up	miRNA-4_0	Panagrellus redivivus	May 13, 2014	miRNA	miRBase	prd-miR-7915-3p	KB455537.1:52397-52417 (-)	21	AAUGGCUUGAAAACGGGUGGC	MIMAT0030665_st	MIMAT0030665	---	---	---
20521690	1.21507	0.475833	0.739237	1.66929	1.66929	up	miRNA-4_0	Oryza sativa	May 13, 2014	miRNA	miRBase	osa-miR5529	Chr11:24804937-24804957 (-)	21	GUUUCAUCCAUGGACACCGCA	MIMAT0022164_st	MIMAT0022164	---	---	---
20522319	0.58661	0.399544	0.187066	1.13845	1.13845	up	miRNA-4_0	Oryzias latipes	May 13, 2014	miRNA	miRBase	ola-miR-30a-3p	ultracontig66:100052-100070 (+)	19	CUUUCAGUCGGAUGUUUGC	MIMAT0022667_st	MIMAT0022667	---	---	---
20510948	2.09235	0.87093	1.22142	2.33176	2.33176	up	miRNA-4_0	Lottia gigantea	May 13, 2014	miRNA	miRBase	lgi-miR-71	sca_2:4515840-4515862 (-)	23	UGAAAGACAAGGGUAGUGAGAUG	MIMAT0009571_st	MIMAT0009571	---	lgi-mir-2d // sca_2:4520058-4520158 (+) /// lgi-mir-71 // sca_2:4515783-4515883 (-)	---
20510641	9.71342	10.0184	-0.30498	-1.2354	1.2354	down	miRNA-4_0	Bos taurus	May 13, 2014	miRNA	miRBase	bta-miR-378	chr4:10715305-10715326 (+) /// chr7:63067343-63067364 (+)	22	ACUGGACUUGGAGUCAGAAGGC	MIMAT0009305_st	MIMAT0009305	ENSBTAT00000023201 // antisense // intron // 2	---	miRecords // NM_001035063.1 // IFNGR1
20504616	0.747136	0.943764	-0.196628	-1.14602	1.14602	down	miRNA-4_0	Mus musculus	May 13, 2014	miRNA	miRBase	mmu-miR-551b-5p	chr3:29416840-29416862 (+)	23	GAAAUCAAGCUUGGGUGAGACCU	MIMAT0017236_st	MIMAT0017236	ENSMUST00000118531 // sense // intron // 4 /// ENSMUST00000119598 // sense // intron // 5 /// ENSMUST00000126420 // sense // intron // 4 /// ENSMUST00000146943 // sense // intron // 4 /// OTTMUST00000074398 // sense // intron // 5 /// OTTMUST00000074399 // sense // intron // 4 /// OTTMUST00000074400 // sense // intron // 4 /// OTTMUST00000074403 // sense // intron // 4	---	---
20530240	0.813813	0.582697	0.231116	1.17374	1.17374	up	miRNA-4_0	Branchiostoma belcheri	May 13, 2014	miRNA	miRBase	bbe-miR-4859-3p	---	21	UGACAGUAAUGCCCGCUGACU	MIMAT0031679_st	MIMAT0031679	---	---	---
20517509	0.475833	0.475833	0	1	1	-	miRNA-4_0	Ciona intestinalis	May 13, 2014	miRNA	miRBase	cin-miR-4129-3p	6q:573315-573332 (+)	18	UCCGUUAAUAAAGGCAUC	MIMAT0016724_st	MIMAT0016724	---	---	---
20505656	6.32304	6.47521	-0.15217	-1.11124	1.11124	down	miRNA-4_0	Bos taurus	May 13, 2014	miRNA	miRBase	bta-miR-19a	chr12:66226884-66226906 (+)	23	UGUGCAAAUCUAUGCAAAACUGA	MIMAT0004336_st	MIMAT0004336	---	bta-mir-18a // chr12:66226697-66226767 (+) /// bta-mir-20a // chr12:66227005-66227075 (+) /// bta-mir-17 // chr12:66226554-66226637 (+) /// bta-mir-19a // chr12:66226836-66226917 (+) /// bta-mir-19b // chr12:66227133-66227219 (+) /// bta-mir-92a-1 // chr12:66227255-66227332 (+)	microcosm // ENSBTAT00000000016 // LOC782795 /// microcosm // ENSBTAT00000000017 // LOC782795 /// microcosm // ENSBTAT00000000080 // NP_001033216.1 /// microcosm // ENSBTAT00000000139 // NP_001069475.1 /// microcosm // ENSBTAT00000000144 // IF4A1_BOVIN /// microcosm // ENSBTAT00000000169 // A0JNQ5_BOVIN /// microcosm // ENSBTAT00000000206 // LOC512524 /// microcosm // ENSBTAT00000000207 // NP_001…
20508952	9.03035	9.25849	-0.22814	-1.17132	1.17132	down	miRNA-4_0	Canis familiaris	May 13, 2014	miRNA	miRBase	cfa-miR-138b	chr2:59454128-59454151 (-)	24	AGCUGGUGUUGUGAAUCAUGCCGA	MIMAT0006646_st	MIMAT0006646	---	---	---
20522296	0.582697	0.582697	0	1	1	-	miRNA-4_0	Oryzias latipes	May 13, 2014	miRNA	miRBase	ola-miR-460-3p	17:29024053-29024073 (-)	21	ACAGCGCAUACAAUGUGGAUG	MIMAT0022643_st	MIMAT0022643	ENSORLT00000022041 // sense // intron // 7	---	---
20534151	0.2879	0.698255	-0.410355	-1.32901	1.32901	down	miRNA-4_0	Homo sapiens	May 13, 2014	snoRNA	Ensembl	ENSG00000264466	chrHG871_PATCH:5046902-5047034 (+)	133	TCCTCACATGGGATAATTTTTACTTTATTCTCCCTTTGGAGGTCAGGTTAAAACAAGATTGTAATTTGCATGATCCATGATTCACATCTTGGAGTAGTCACAACTTGCAGTGCCCTGATTGCTTCTATTTGCT	ENSG00000264466_s_st	ENSG00000264466	---	---	---
20533654	0.467284	0.270656	0.196628	1.14602	1.14602	up	miRNA-4_0	Homo sapiens	May 13, 2014	snoRNA	Ensembl	ENSG00000238996	chr9:94907365-94907468 (-)	104	ATCCTTTTGCAGTTAAGAAGCGTGACGATTGGGTTTTCATGCTCACGTGTGAGAAGTGCCTCCCTCAAACCTTGTTATGAAGTCAGCACATTACTGGTCTTTTT	ENSG00000238996_x_st	ENSG00000238996	---	---	---
20513841	0.482657	0.251541	0.231116	1.17374	1.17374	up	miRNA-4_0	Equus caballus	May 13, 2014	miRNA	miRBase	eca-miR-196b	chr4:58199227-58199248 (-)	22	UAGGUAGUUUCCUGUUGUUGGG	MIMAT0012939_st	MIMAT0012939	---	---	---
20504654	0.68101	0.484383	0.196627	1.14602	1.14602	up	miRNA-4_0	Mus musculus	May 13, 2014	miRNA	miRBase	mmu-miR-3106-5p	chr8:16168805-16168825 (-)	21	UGGCUCAUUUAGAAGCAGCCA	MIMAT0014817_st	MIMAT0014817	ENSMUST00000082104 // sense // intron // 23 /// ENSMUST00000131778 // sense // intron // 23 /// OTTMUST00000085800 // sense // intron // 23 /// OTTMUST00000085821 // sense // intron // 23	---	---
20526736	0.98823	1.18486	-0.19663	-1.14602	1.14602	down	miRNA-4_0	Sorghum bicolor	May 13, 2014	miRNA	miRBase	sbi-miR5565g-3p	chr_8:48325584-48325607 (+)	24	ACACAUGUGGAUUGAGAUGAAUAC	MIMAT0026399_st	MIMAT0026399	---	---	---
20525989	4.04361	3.64756	0.39605	1.3159	1.3159	up	miRNA-4_0	Mus musculus	May 13, 2014	miRNA	miRBase	mmu-miR-7012-5p	chr3:90270154-90270176 (+)	23	AAGGAGAGGAGUUGGCAGGGACU	MIMAT0027928_st	MIMAT0027928	ENSMUST00000098914 // sense // intron // 7 /// ENSMUST00000129564 // sense // intron // 7 /// ENSMUST00000151648 // sense // intron // 3 /// ENSMUST00000156358 // sense // intron // 5 /// OTTMUST00000083706 // sense // intron // 7 /// OTTMUST00000083707 // sense // intron // 5 /// OTTMUST00000083710 // sense // intron // 7 /// OTTMUST00000083727 // sense // intron // 3	---	---
20525329	0.591391	1.03623	-0.444839	-1.36116	1.36116	down	miRNA-4_0	Gallus gallus	May 13, 2014	miRNA	miRBase	gga-miR-6685-5p	chr5:24317912-24317932 (+)	21	CAGCAAUGCACGUGUACUCAG	MIMAT0025790_st	MIMAT0025790	---	---	---
20501591	0.582697	0.813813	-0.231116	-1.17374	1.17374	down	miRNA-4_0	Arabidopsis thaliana	May 13, 2014	miRNA	miRBase	ath-miR171b	chr1:3961367-3961387 (-)	21	UUGAGCCGUGCCAAUAUCACG	MIMAT0000920_st	MIMAT0000920	---	---	---
20504253	0.582697	0.368969	0.213728	1.15968	1.15968	up	miRNA-4_0	Rattus norvegicus	May 13, 2014	miRNA	miRBase	rno-miR-382-3p	6:134415311-134415331 (+)	21	AAUCAUUCACGGACAACACUU	MIMAT0003202_st	MIMAT0003202	---	rno-mir-134 // 6:134415632-134415704 (+) /// rno-mir-154 // 6:134419671-134419754 (+) /// rno-mir-377 // 6:134421775-134421846 (+) /// rno-mir-412 // 6:134424656-134424725 (+) /// rno-mir-539 // 6:134408917-134408992 (+) /// rno-mir-541 // 6:134423740-134423829 (+) /// rno-mir-381 // 6:134407700-134407760 (+) /// rno-mir-487b // 6:134408209-134408290 (+) /// rno-mir-382 // 6:134415263-134415342 (…	microcosm // ENSRNOT00000000109 // RGD1563598_predicted /// microcosm // ENSRNOT00000000121 // Fgf20 /// microcosm // ENSRNOT00000000211 // LHR2A_RAT /// microcosm // ENSRNOT00000000302 // --- /// microcosm // ENSRNOT00000000383 // Nid2 /// microcosm // ENSRNOT00000000446 // Ddx50 /// microcosm // ENSRNOT00000000785 // RGD1306739_predicted /// microcosm // ENSRNOT00000000794 // Nrbf2 /// microcos…
20529234	0.509643	0.886866	-0.377223	-1.29884	1.29884	down	miRNA-4_0	Panagrellus redivivus	May 13, 2014	miRNA	miRBase	prd-miR-242-3p	KB455494.1:95902-95922 (+)	21	GAUGCAAAGAGCUAUGCAACC	MIMAT0030517_st	MIMAT0030517	---	---	---
20522089	0.0547693	0.431992	-0.377223	-1.29884	1.29884	down	miRNA-4_0	Tetranychus urticae	May 13, 2014	miRNA	miRBase	tur-miR-10-3p	---	23	GAAUUCGGCUCUAGAGAGGUUUG	MIMAT0023027_st	MIMAT0023027	---	---	---
20503255	1.06125	1.32193	-0.26068	-1.19804	1.19804	down	miRNA-4_0	Gorilla gorilla	May 13, 2014	miRNA	miRBase	ggo-miR-186	1:73231769-73231791 (-)	23	CAAAGAAUUCUCCUUUUGGGCUU	MIMAT0002305_st	MIMAT0002305	ENSGGOT00000027762 // sense // intron // 8 /// ENSGGOT00000034335 // sense // intron // 9	---	---
20519379	0.805407	0.624813	0.180594	1.13335	1.13335	up	miRNA-4_0	Petromyzon marinus	May 13, 2014	miRNA	miRBase	pma-miR-4626	GL478372.1:182429-182452 (-)	24	AGUGGGUGAUGGUUGCUGUAGCUG	MIMAT0019660_st	MIMAT0019660	---	---	---
20509597	0.279205	0.475833	-0.196628	-1.14602	1.14602	down	miRNA-4_0	Pan troglodytes	May 13, 2014	miRNA	miRBase	ptr-miR-558	2A:33015447-33015465 (+)	19	UGAGCUGCUGUACCAAAAU	MIMAT0008239_st	MIMAT0008239	ENSPTRT00000021998 // sense // intron // 62	---	---
20516310	0.279205	0.475833	-0.196628	-1.14602	1.14602	down	miRNA-4_0	Ectocarpus siliculosus	May 13, 2014	miRNA	miRBase	esi-miR3458-3p	---	21	UGCGUCCAAAAGAUCGUCCUU	MIMAT0017794_st	MIMAT0017794	---	---	---
20537198	0.501237	0.732354	-0.231117	-1.17374	1.17374	down	miRNA-4_0	Homo sapiens	May 13, 2014	stem-loop	miRBase	hsa-mir-548aw	chr9:135821094-135821158 (+)	65	UAGGUCGGUGCAAAAGUCAUCACGGUUUUUACCAUUAAAACCGCGAUGACUUUUGCAUCAACCUA	MI0019283_st	MI0019283	ENST00000339463 // sense // intron // 1 /// ENST00000372124 // sense // intron // 1 /// OTTHUMT00000393840 // sense // intron // 1	---	---
20500580	0.591391	0.591391	0	1	1	-	miRNA-4_0	Drosophila melanogaster	May 13, 2014	miRNA	miRBase	dme-miR-276a-3p	3L:10358381-10358402 (+)	22	UAGGAACUUCAUACCGUGCUCU	MIMAT0000337_st	MIMAT0000337	---	---	microcosm // CG10129-RA // ndl /// microcosm // CG10251-RA // CG10251 /// microcosm // CG10253-RA // CG10253 /// microcosm // CG10286-RA // CG10286 /// microcosm // CG10324-RA // CG10324 /// microcosm // CG10344-RA // CG10344 /// microcosm // CG10344-RB // CG10344 /// microcosm // CG10383-RA // CG10383 /// microcosm // CG10391-RA // Cyp310a1 /// microcosm // CG10393-RA // amos /// microcosm // CG…
20536356	0.595753	0.399124	0.196629	1.14602	1.14602	up	miRNA-4_0	Rattus norvegicus	May 13, 2014	stem-loop	miRBase	rno-mir-3553	4:57075097-57075202 (+)	106	CGGAUCUGUCUCUGCUCUGUUUAUGGCCCUUCGGUAAUUCACUGACCGAGACUGUUCACAGUGAAUUCUACCAGUGCCAUACACAGGACAGGAGUCACACUCUCUG	MI0015410_st	MI0015410	---	rno-mir-96 // 4:57074891-57074996 (-) /// rno-mir-183 // 4:57075094-57075203 (-) /// rno-mir-182 // 4:57071295-57071356 (-) /// rno-mir-3553 // 4:57075097-57075202 (+)	---
20519278	0.475833	0.689559	-0.213726	-1.15968	1.15968	down	miRNA-4_0	Petromyzon marinus	May 13, 2014	miRNA	miRBase	pma-miR-875	GL476481.1:178395-178417 (+)	23	AAUACCUCAGAAUUGUCAGGGUG	MIMAT0019559_st	MIMAT0019559	---	---	---
20506837	5.26593	5.51256	-0.24663	-1.18643	1.18643	down	miRNA-4_0	Homo sapiens	May 13, 2014	miRNA	miRBase	hsa-miR-1246	chr2:177465752-177465770 (-)	19	AAUGGAUUUUUGGAGCAGG	MIMAT0005898_st	MIMAT0005898	---	---	---
20537890	0.314629	0.671525	-0.356896	-1.28067	1.28067	down	miRNA-4_0	Mus musculus	May 13, 2014	stem-loop	miRBase	mmu-mir-7219	chr18:68260920-68260973 (-)	54	UGUGUUAGAGCUCAGGGUUGAGAUCAUGUGAUCUAUCCGGGUUUCUAACACACU	MI0023714_st	MI0023714	ENSMUST00000042852 // sense // 3UTR // 4 /// OTTMUST00000058466 // sense // 3UTR // 4	---	---
20526827	0.961008	0.729891	0.231117	1.17374	1.17374	up	miRNA-4_0	Duck enteritis virus	May 13, 2014	miRNA	miRBase	dev-miR-D7-5p	---	23	UUCGUAGCGGCGUAUAAUGGUUU	MIMAT0028177_st	MIMAT0028177	---	---	---
20527833	0.723516	0.90411	-0.180594	-1.13335	1.13335	down	miRNA-4_0	Gossypium hirsutum	May 13, 2014	miRNA	miRBase	ghr-miR7500	---	24	AUCGAGUUAUUCGAGUUAAUCGAG	MIMAT0029147_st	MIMAT0029147	---	---	---
20536779	0.475833	0.0986109	0.377222	1.29884	1.29884	up	miRNA-4_0	Homo sapiens	May 13, 2014	stem-loop	miRBase	hsa-mir-4504	chr14:50766573-50766664 (-)	92	CUAAGAUAAUGUCCUCCAGGUUCAUCUCUGUUGUCAUUUGUGGCAUGGACCAUUUGUGACAAUAGAGAUGAACAUGGAGGAUAUUAUCUUAA	MI0016867_st	MI0016867	ENST00000261699 // sense // intron // 3 /// ENST00000267436 // sense // intron // 3 /// ENST00000421284 // sense // intron // 3 /// ENST00000554191 // sense // intron // 4 /// ENST00000555423 // sense // intron // 3 /// ENST00000555610 // sense // intron // 3 /// OTTHUMT00000276870 // sense // intron // 3 /// OTTHUMT00000276871 // sense // intron // 3 /// OTTHUMT00000410749 // sense // intron // …	---	---
20519043	0.591391	0.591391	0	1	1	-	miRNA-4_0	Ovis aries	May 13, 2014	miRNA	miRBase	oar-miR-369-3p	chr18:64659636-64659656 (+)	21	AAUAAUACAUGGUUGAUCUUU	MIMAT0019332_st	MIMAT0019332	---	oar-mir-668 // chr18:64649800-64649904 (+) /// oar-mir-485 // chr18:64649943-64650053 (+) /// oar-mir-323b // chr18:64650704-64650813 (+) /// oar-mir-154a // chr18:64654040-64654144 (+) /// oar-mir-154b // chr18:64654349-64654457 (+) /// oar-mir-496 // chr18:64654836-64654954 (+) /// oar-mir-377 // chr18:64656433-64656562 (+) /// oar-mir-541 // chr18:64658371-64658484 (+) /// oar-mir-3957 // chr1…	---
20522295	0.319797	0.319797	0	1	1	-	miRNA-4_0	Oryzias latipes	May 13, 2014	miRNA	miRBase	ola-miR-460-5p	17:29024092-29024111 (-)	20	CCUGCAUUGUACACACUGUG	MIMAT0022642_st	MIMAT0022642	ENSORLT00000022041 // sense // intron // 7	---	---
20523766	0.582697	0.368969	0.213728	1.15968	1.15968	up	miRNA-4_0	Manduca sexta	May 13, 2014	miRNA	miRBase	mse-miR-745	JH668299.1:1590082-1590104 (+)	23	CAGCUGCCUAGCGAAGGGCAACA	MIMAT0024445_st	MIMAT0024445	---	---	---
20506859	0.368969	0.582697	-0.213728	-1.15968	1.15968	down	miRNA-4_0	Homo sapiens	May 13, 2014	miRNA	miRBase	hsa-miR-548m	chrX:94318191-94318211 (-)	21	CAAAGGUAUUUGUGGUUUUUG	MIMAT0005917_st	MIMAT0005917	---	---	---
20523089	11.2943	11.3785	-0.0842	-1.0601	1.0601	down	miRNA-4_0	Cricetulus griseus	May 13, 2014	miRNA	miRBase	cgr-miR-151-5p	---	21	UCGAGGAGCUCACAGUCUAGU	MIMAT0023782_st	MIMAT0023782	---	---	---
20529510	0.698255	0.698255	0	1	1	-	miRNA-4_0	Panagrellus redivivus	May 13, 2014	miRNA	miRBase	prd-miR-234-3p	KB455320.1:163967-163987 (-)	21	UUAUUGCUUGAGAAUACAAAU	MIMAT0030793_st	MIMAT0030793	---	---	---
20505382	0.933474	1.47073	-0.537256	-1.45121	1.45121	down	miRNA-4_0	Oryza sativa	May 13, 2014	miRNA	miRBase	osa-miR820b	Chr7:13120705-13120725 (-)	21	UCGGCCUCGUGGAUGGACCAG	MIMAT0004080_st	MIMAT0004080	---	osa-MIR172c // Chr7:13111485-13111595 (-) /// osa-MIR820b // Chr7:13120534-13120734 (-)	---
20529532	0.475833	0.475833	0	1	1	-	miRNA-4_0	Panagrellus redivivus	May 13, 2014	miRNA	miRBase	prd-miR-7960-3p	KB455315.1:475832-475854 (+)	23	UUGGCAAGAUUUGUAAAUACUAG	MIMAT0030815_st	MIMAT0030815	---	---	---
20535660	0.599552	0.830668	-0.231116	-1.17374	1.17374	down	miRNA-4_0	Mus musculus	May 13, 2014	stem-loop	miRBase	mmu-mir-208b	chr14:54975700-54975776 (-)	77	CCUCUCAGGGAAGCUUUUUGCUCGCGUUAUGUUUCUCAUCCGAAUAUAAGACGAACAAAAGGUUUGUCUGAGGGCUG	MI0005552_st	MI0005552	ENSMUST00000102803 // sense // intron // 31 /// ENSMUST00000168485 // sense // intron // 31 /// OTTMUST00000039449 // sense // intron // 31	---	---
20509130	0.845449	0.337333	0.508116	1.42219	1.42219	up	miRNA-4_0	Oryza sativa	May 13, 2014	miRNA	miRBase	osa-miR1846a-3p	Chr10:529335-529355 (+)	21	UGACCCCGUUCUCCUCGCCGG	MIMAT0007789_st	MIMAT0007789	---	---	---
20519326	0.187673	0.353639	-0.165966	-1.12192	1.12192	down	miRNA-4_0	Petromyzon marinus	May 13, 2014	miRNA	miRBase	pma-miR-4574	GL477899.1:8276-8297 (-)	22	GCUGAGAUACACAGUUCGCAGU	MIMAT0019607_st	MIMAT0019607	---	pma-mir-4570 // GL477899.1:7547-7627 (-) /// pma-mir-4574 // GL477899.1:8221-8305 (-)	---
20530203	0.787874	0.377519	0.410355	1.32901	1.32901	up	miRNA-4_0	Branchiostoma belcheri	May 13, 2014	miRNA	miRBase	bbe-miR-2076-3p	---	22	CAAAUCACUUCAGUGCAGUUCU	MIMAT0031643_st	MIMAT0031643	---	---	---
20501334	4.47226	4.75655	-0.28429	-1.21781	1.21781	down	miRNA-4_0	Rattus norvegicus	May 13, 2014	miRNA	miRBase	rno-miR-10a-5p	10:85049335-85049357 (+)	23	UACCCUGUAGAUCCGAAUUUGUG	MIMAT0000782_st	MIMAT0000782	ENSRNOT00000014752 // sense // intron // 2	---	microcosm // ENSRNOT00000000092 // Antxr2 /// microcosm // ENSRNOT00000000155 // Plxdc2_predicted /// microcosm // ENSRNOT00000000247 // RGD1311154_predicted /// microcosm // ENSRNOT00000000304 // RGD1563384_predicted /// microcosm // ENSRNOT00000000474 // Numa1 /// microcosm // ENSRNOT00000000476 // Ng35 /// microcosm // ENSRNOT00000000523 // RT1-Ba /// microcosm // ENSRNOT00000000527 // Tap2 //…
20528472	0.475833	0.279205	0.196628	1.14602	1.14602	up	miRNA-4_0	Caenorhabditis brenneri	May 13, 2014	miRNA	miRBase	cbn-miR-244	Cbre_Contig18:864643-864666 (+)	24	UCUUUGGUUGUACAAAGUGGUAUG	MIMAT0029761_st	MIMAT0029761	---	---	---
20510011	0.509933	0.723659	-0.213726	-1.15968	1.15968	down	miRNA-4_0	Drosophila grimshawi	May 13, 2014	miRNA	miRBase	dgr-miR-1	scaffold_15126:6250468-6250489 (+)	22	UGGAAUGUAAAGAAGUAUGGAG	MIMAT0008609_st	MIMAT0008609	---	---	---
20533921	2.41296	1.97888	0.43408	1.35105	1.35105	up	miRNA-4_0	Homo sapiens	May 13, 2014	snoRNA	Ensembl	ENSG00000252277	chr15:25353415-25353499 (+)	85	GGATTGACGATGACTTTAAAAAAAAAAAATCTCATTGAAATCTGAAAAAAATGAGTGACCAAACCACTTCTGTGAGCTGAGGTCC	ENSG00000252277_st	ENSG00000252277	---	---	---
20506453	1.30053	0.821973	0.478557	1.39335	1.39335	up	miRNA-4_0	Selaginella moellendorffii	May 13, 2014	miRNA	miRBase	smo-miR1100	---	22	UGUCACGGACAGAACCCCACUC	MIMAT0005256_st	MIMAT0005256	---	---	---
20518450	0.582697	0.582697	0	1	1	-	miRNA-4_0	Homo sapiens	May 13, 2014	miRNA	miRBase	hsa-miR-3924	chr10:59064249-59064270 (-)	22	AUAUGUAUAUGUGACUGCUACU	MIMAT0018199_st	MIMAT0018199	---	---	---
20520223	0.698255	0.698255	0	1	1	-	miRNA-4_0	Arabidopsis thaliana	May 13, 2014	miRNA	miRBase	ath-miR5013	chr2:7166868-7166888 (+)	21	UUUGUGACAUCUAGGUGCUUU	MIMAT0020517_st	MIMAT0020517	---	---	---
20510681	0.278672	0.459267	-0.180595	-1.13335	1.13335	down	miRNA-4_0	Bos taurus	May 13, 2014	miRNA	miRBase	bta-miR-544b	chr13:70737819-70737840 (+) /// chr24:35602270-35602291 (-)	22	AUUCUGCAUUUCUAACAAGUUC	MIMAT0009345_st	MIMAT0009345	ENSBTAT00000061177 // antisense // intron // 33 /// ENSBTAT00000025584 // sense // intron // 1	---	---
20529848	0.780003	0.40278	0.377223	1.29884	1.29884	up	miRNA-4_0	Solanum tuberosum	May 13, 2014	miRNA	miRBase	stu-miR172c-3p	JH137874.1:229149-229167 (-)	19	AGAAUCUUGAUGAUGCUGC	MIMAT0031289_st	MIMAT0031289	---	---	---
20503604	9.66299	10.0033	-0.34031	-1.26603	1.26603	down	miRNA-4_0	Pan paniscus	May 13, 2014	miRNA	miRBase	ppa-miR-181b	---	24	AACAUUCAUUGCUGUCGGUGGGUU	MIMAT0002637_st	MIMAT0002637	---	---	---
20506558	0.368969	0.582697	-0.213728	-1.15968	1.15968	down	miRNA-4_0	Rattus norvegicus	May 13, 2014	miRNA	miRBase	rno-miR-743a-3p	X:152821796-152821817 (-)	22	GAAAGACGCCAAACUGGGUAGA	MIMAT0005334_st	MIMAT0005334	---	rno-mir-743b // X:152822276-152822352 (-) /// rno-mir-883 // X:152829659-152829735 (-) /// rno-mir-742 // X:152829269-152829345 (-) /// rno-mir-743a // X:152821786-152821861 (-)	microcosm // ENSRNOT00000000048 // Idua /// microcosm // ENSRNOT00000000110 // Zfp364_predicted /// microcosm // ENSRNOT00000000133 // Pigv /// microcosm // ENSRNOT00000000345 // Sec63_predicted /// microcosm // ENSRNOT00000000439 // LOC690777 /// microcosm // ENSRNOT00000000474 // Numa1 /// microcosm // ENSRNOT00000000544 // RT1-A2 /// microcosm // ENSRNOT00000000661 // Neurog3 /// microcosm // …
20509333	5.26593	5.51256	-0.24663	-1.18643	1.18643	down	miRNA-4_0	Pan troglodytes	May 13, 2014	miRNA	miRBase	ptr-miR-1246	2B:181078959-181078977 (-)	19	AAUGGAUUUUUGGAGCAGG	MIMAT0007972_st	MIMAT0007972	---	---	---
20524951	0.368969	0.368969	0	1	1	-	miRNA-4_0	Taeniopygia guttata	May 13, 2014	miRNA	miRBase	tgu-miR-1781	chr14:12376046-12376066 (+)	21	UUUAAAUCAUGCAGCUGUUGA	MIMAT0025406_st	MIMAT0025406	ENSTGUT00000018604 // sense // exon // 1	---	---
20510758	1.06125	0.813813	0.247437	1.1871	1.1871	up	miRNA-4_0	Mus musculus	May 13, 2014	miRNA	miRBase	mmu-miR-669m-3p	chr2:10512847-10512868 (+) /// chr2:10513490-10513511 (+)	22	AUAUACAUCCACACAAACAUAU	MIMAT0009419_st	MIMAT0009419	ENSMUST00000041105 // sense // intron // 10 /// ENSMUST00000116594 // sense // intron // 11 /// OTTMUST00000026263 // sense // intron // 10 /// ENSMUST00000041105 // sense // intron // 10 /// ENSMUST00000116594 // sense // intron // 11 /// OTTMUST00000026263 // sense // intron // 10	mmu-mir-466a // chr2:10507918-10507990 (+) /// mmu-mir-669a-2 // chr2:10510164-10510260 (+) /// mmu-mir-669c // chr2:10509296-10509404 (+) /// mmu-mir-297b // chr2:10511667-10511775 (+) /// mmu-mir-297a-3 // chr2:10515820-10515921 (+) /// mmu-mir-297a-4 // chr2:10517067-10517164 (+) /// mmu-mir-297c // chr2:10509016-10509113 (+) /// mmu-mir-466b-3 // chr2:10503565-10503645 (+) /// mmu-mir-466g //…	---
20502064	8.84161	8.75641	0.0852	1.06083	1.06083	up	miRNA-4_0	Danio rerio	May 13, 2014	miRNA	miRBase	dre-miR-210-3p	25:26371927-26371948 (-)	22	CUGUGCGUGUGACAGCGGCUAA	MIMAT0001281_st	MIMAT0001281	---	---	microcosm // ENSDART00000002215 // zgc:101617 /// microcosm // ENSDART00000002464 // neu1 /// microcosm // ENSDART00000002540 // A5D6S4_DANRE /// microcosm // ENSDART00000003247 // pfkfb3 /// microcosm // ENSDART00000003968 // LOC793096 /// microcosm // ENSDART00000004109 // gng3 /// microcosm // ENSDART00000004351 // zgc:55661 /// microcosm // ENSDART00000004416 // si:ch211-181p13.1 /// microcos…
20511729	0.475833	0.475833	0	1	1	-	miRNA-4_0	Schmidtea mediterranea	May 13, 2014	miRNA	miRBase	sme-miR-2163-5p	Contig21390:5674-5695 (+)	22	UAACUUGAUAGAUAUAUGCAUC	MIMAT0012154_st	MIMAT0012154	---	---	---
20512594	0.475833	0.475833	0	1	1	-	miRNA-4_0	Drosophila melanogaster	May 13, 2014	miRNA	miRBase	dme-miR-2490-5p	2LHet:27344-27366 (+)	23	UGAAGCGAUAAAGCAGGUUGCAA	MIMAT0012197_st	MIMAT0012197	FBtr0113704 // antisense // intron // 1 /// FBtr0113705 // antisense // intron // 1 /// FBtr0300702 // antisense // intron // 1 /// FBtr0300703 // antisense // intron // 1 /// FBtr0300704 // antisense // intron // 1	---	---
20537124	0.337887	0.71511	-0.377223	-1.29884	1.29884	down	miRNA-4_0	Mus musculus	May 13, 2014	stem-loop	miRBase	mmu-mir-5133	chr9:62122518-62122594 (-)	77	CGCCGAGAGGCUGGAGCUGCGGCAGCGCAGGCCUGGGCCGCCGUGUCUCUGCCGCUCGCUUCAGUUUUCCUCAGGGC	MI0018045_st	MI0018045	---	---	---
20522434	0.509933	0.723659	-0.213726	-1.15968	1.15968	down	miRNA-4_0	Medicago truncatula	May 13, 2014	miRNA	miRBase	mtr-miR2593e	chr7:3414795-3414818 (-)	24	AUACAUCAUUGAUUGAAUGAACCU	MIMAT0023148_st	MIMAT0023148	---	---	---
20522542	0.672169	0.47554	0.196629	1.14602	1.14602	up	miRNA-4_0	Oryza sativa	May 13, 2014	miRNA	miRBase	osa-miR5790	Chr11:7740111-7740134 (-)	24	AAGACGAUCCUAGCAGAGCUUCAU	MIMAT0023257_st	MIMAT0023257	---	---	---
20527097	0.0566404	0.304078	-0.247438	-1.1871	1.1871	down	miRNA-4_0	Mus musculus	May 13, 2014	miRNA	miRBase	mmu-miR-7240-3p	chr8:70798172-70798192 (+)	21	CGCCGUUGGUCCUCUCCAACA	MIMAT0028449_st	MIMAT0028449	---	---	---
20536516	0.747135	0.747135	0	1	1	-	miRNA-4_0	Homo sapiens	May 13, 2014	stem-loop	miRBase	hsa-mir-4328	chrX:78156691-78156746 (-)	56	AACAGUUGAGUCCUGAGAACCAUUGAGAACCAGUUUUCCCAGGAUUAACUGUUCCG	MI0015904_st	MI0015904	---	---	---
20533872	0.928836	0.71511	0.213726	1.15968	1.15968	up	miRNA-4_0	Homo sapiens	May 13, 2014	snoRNA	Ensembl	ENSG00000252102	chr7:64791632-64791729 (+)	98	AAGCAGGATTTAGACTATGATATAGCTGTTAAGTGCTGTTGTCATTTCCTGTGCTCAAAATAAAGTTGTTTCTTGACCGGGCATGGTGGCTCATGCCT	ENSG00000252102_st	ENSG00000252102	---	---	---
20502931	0.270656	0.68101	-0.410354	-1.32901	1.32901	down	miRNA-4_0	Populus trichocarpa	May 13, 2014	miRNA	miRBase	ptc-miR395b	scaffold_6:7424478-7424498 (+)	21	CUGAAGUGUUUGGGGGAACUC	MIMAT0002022_st	MIMAT0002022	---	---	---
20525970	0.813813	0.368969	0.444844	1.36117	1.36117	up	miRNA-4_0	Mus musculus	May 13, 2014	miRNA	miRBase	mmu-miR-6973b-3p	chr2:131040326-131040345 (-)	20	UGCUCUCUUACCCUUCCUAG	MIMAT0027909_st	MIMAT0027909	ENSMUST00000028787 // sense // exon // 6 /// ENSMUST00000066958 // sense // intron // 5 /// ENSMUST00000110239 // sense // intron // 5 /// ENSMUST00000110240 // sense // exon // 6 /// ENSMUST00000136569 // sense // exon // 2 /// ENSMUST00000156509 // sense // exon // 4 /// OTTMUST00000036914 // sense // exon // 6 /// OTTMUST00000036915 // sense // intron // 5 /// OTTMUST00000036917 // sense // ex…	---	---
20524045	2.89498	2.89498	0	1	1	-	miRNA-4_0	Pan troglodytes	May 13, 2014	miRNA	miRBase	ptr-miR-3154	9:127408344-127408362 (-)	19	CAGAAGGGGAGUUGGGAGC	MIMAT0024608_st	MIMAT0024608	ENSPTRT00000046473 // antisense // intron // 15 /// ENSPTRT00000067307 // antisense // intron // 15	ptr-mir-199b // 9:127408107-127408215 (-) /// ptr-mir-3154 // 9:127408324-127408432 (-)	---
20506970	0.493078	0.493078	0	1	1	-	miRNA-4_0	Vitis vinifera	May 13, 2014	miRNA	miRBase	vvi-miR167b	chr14:7137398-7137418 (+)	21	UGAAGCUGCCAGCAUGAUCUA	MIMAT0005671_st	MIMAT0005671	---	---	---
20501883	0.377519	0.574147	-0.196628	-1.14602	1.14602	down	miRNA-4_0	Gallus gallus	May 13, 2014	miRNA	miRBase	gga-miR-107-5p	chr6:18945459-18945481 (-)	23	AGCUUCUUUACAGUGUUGCCUUG	MIMAT0026520_st	MIMAT0026520	ENSGALT00000010382 // sense // intron // 4	---	---
20502992	0.71511	0.467673	0.247437	1.1871	1.1871	up	miRNA-4_0	Populus trichocarpa	May 13, 2014	miRNA	miRBase	ptc-miR478c	scaffold_5:9861345-9861368 (-)	24	UGACGUGUCUUCUAUUUUUAGGGA	MIMAT0002078_st	MIMAT0002078	---	---	---
20504282	0.493078	0.493078	0	1	1	-	miRNA-4_0	Homo sapiens	May 13, 2014	miRNA	miRBase	hsa-miR-561-3p	chr2:189162279-189162300 (+)	22	CAAAGUUUAAGAUCCUUGAAGU	MIMAT0003225_st	MIMAT0003225	ENST00000359135 // sense // intron // 1 /// ENST00000409580 // sense // intron // 2 /// ENST00000409609 // sense // intron // 1 /// ENST00000409637 // sense // intron // 1 /// ENST00000409805 // sense // intron // 1 /// ENST00000409830 // sense // intron // 1 /// ENST00000409843 // sense // intron // 1 /// ENST00000409927 // sense // intron // 1 /// ENST00000410051 // sense // intron // 1 /// ENS…	---	microcosm // ENST00000002596 // HS3ST1 /// microcosm // ENST00000005905 // KIAA0100 /// microcosm // ENST00000008527 // CRY1 /// microcosm // ENST00000011473 // SYPL1 /// microcosm // ENST00000014761 // RWDD2 /// microcosm // ENST00000022615 // VDAC3 /// microcosm // ENST00000038176 // NSMAF /// microcosm // ENST00000039007 // OTC /// microcosm // ENST00000056233 // NFE2L3 /// microcosm // ENST00…
20513995	7.27788	7.16192	0.11596	1.0837	1.0837	up	miRNA-4_0	Equus caballus	May 13, 2014	miRNA	miRBase	eca-miR-28-3p	chr19:26408799-26408820 (+)	22	CACUAGAUUGUGAGCUCCUGGA	MIMAT0013093_st	MIMAT0013093	ENSECAT00000015392 // sense // intron // 4	---	---
20500841	0.484528	0.698255	-0.213727	-1.15968	1.15968	down	miRNA-4_0	Caenorhabditis briggsae	May 13, 2014	miRNA	miRBase	cbr-miR-245	chrI:6757258-6757279 (-)	22	AUUGGUCCCCUCCAAGUAGCUC	MIMAT0000503_st	MIMAT0000503	---	---	microcosm // ENSCBRT00000000022 // CBG20596 /// microcosm // ENSCBRT00000000053 // CBG20549 /// microcosm // ENSCBRT00000000175 // CBG17739 /// microcosm // ENSCBRT00000000203 // CBG17764 /// microcosm // ENSCBRT00000000463 // CBG17931 /// microcosm // ENSCBRT00000000534 // CBG08844 /// microcosm // ENSCBRT00000000615 // CBG25096 /// microcosm // ENSCBRT00000000678 // CBG20862 /// microcosm // EN…
20518896	0.582697	0.368969	0.213728	1.15968	1.15968	up	miRNA-4_0	Homo sapiens	May 13, 2014	miRNA	miRBase	hsa-miR-4500	chr13:88270926-88270942 (-)	17	UGAGGUAGUAGUUUCUU	MIMAT0019036_st	MIMAT0019036	ENST00000436290 // sense // intron // 1 /// ENST00000441617 // sense // intron // 1 /// ENST00000453832 // sense // intron // 2 /// OTTHUMT00000045413 // sense // intron // 1 /// OTTHUMT00000045414 // sense // intron // 1 /// OTTHUMT00000045415 // sense // intron // 2	---	---
20500987	0.493078	0.493078	0	1	1	-	miRNA-4_0	Rattus norvegicus	May 13, 2014	miRNA	miRBase	rno-miR-340-3p	---	23	UCCGUCUCAGUUACUUUAUAGCC	MIMAT0000585_st	MIMAT0000585	---	---	microcosm // ENSRNOT00000000129 // RGD1306866_predicted /// microcosm // ENSRNOT00000000146 // RGD1304696 /// microcosm // ENSRNOT00000000324 // Aqp2 /// microcosm // ENSRNOT00000000475 // RGD1311294_predicted /// microcosm // ENSRNOT00000000481 // Skiv2l /// microcosm // ENSRNOT00000000602 // RGD1561045_predicted /// microcosm // ENSRNOT00000000603 // Rpl10a /// microcosm // ENSRNOT00000000630 /…
20503230	0.501237	0.253801	0.247436	1.1871	1.1871	up	miRNA-4_0	Macaca mulatta	May 13, 2014	miRNA	miRBase	mml-miR-127-5p	7:164166946-164166967 (+)	22	UGAAGCUCAGAGGGCUCUGAUU	MIMAT0026570_st	MIMAT0026570	ENSMMUT00000007702 // antisense // exon // 1	mml-mir-127 // 7:164166923-164167019 (+) /// mml-mir-136 // 7:164168644-164168735 (+) /// mml-mir-337 // 7:164158315-164158407 (+) /// mml-mir-431 // 7:164164951-164165064 (+) /// mml-mir-432 // 7:164168430-164168523 (+) /// mml-mir-433 // 7:164165830-164165922 (+) /// mml-mir-665 // 7:164158856-164158927 (+)	---
20505900	0.912127	0.715499	0.196628	1.14602	1.14602	up	miRNA-4_0	Physcomitrella patens	May 13, 2014	miRNA	miRBase	ppt-miR166b	scaffold_26:1562412-1562432 (+)	21	UCGGACCAGGCUUCAUUCCCC	MIMAT0004351_st	MIMAT0004351	---	---	---
20524910	0.582697	1.06125	-0.478553	-1.39335	1.39335	down	miRNA-4_0	Sus scrofa	May 13, 2014	miRNA	miRBase	ssc-miR-190a	chr1:120448063-120448083 (-)	21	UGAUAUGUUUGAUAUAUUAGG	MIMAT0025367_st	MIMAT0025367	ENSSSCT00000020139 // sense // exon // 1	---	---
20524724	0.952313	0.952313	0	1	1	-	miRNA-4_0	Populus trichocarpa	May 13, 2014	miRNA	miRBase	ptc-miR6458	scaffold_3:6331080-6331101 (+)	22	ACGCUCAAAUAUAUAAGGUGUU	MIMAT0025182_st	MIMAT0025182	---	---	---
20514011	11.8204	11.961	-0.1406	-1.10236	1.10236	down	miRNA-4_0	Equus caballus	May 13, 2014	miRNA	miRBase	eca-let-7d	chr23:54148876-54148897 (-)	22	AGAGGUAGUAGGUUGCAUAGUU	MIMAT0013110_st	MIMAT0013110	---	eca-let-7d // chr23:54148818-54148904 (-) /// eca-let-7f // chr23:54150758-54150844 (-)	---
20524602	0.747135	0.747135	0	1	1	-	miRNA-4_0	Rattus norvegicus	May 13, 2014	miRNA	miRBase	rno-miR-1298	X:31139159-31139180 (-)	22	UUCAUUCGGCUGUCCAGAUGUA	MIMAT0025060_st	MIMAT0025060	ENSRNOT00000004426 // sense // intron // 5 /// ENSRNOT00000004443 // sense // intron // 5	---	---
20513037	0.180359	0.625201	-0.444842	-1.36117	1.36117	down	miRNA-4_0	Medicago truncatula	May 13, 2014	miRNA	miRBase	mtr-miR2592k	chr6:16339514-16339534 (-)	21	AAAUGCUUGAGUCCUGUUGUU	MIMAT0013352_st	MIMAT0013352	---	---	---
20536848	0.687742	0.956205	-0.268463	-1.20452	1.20452	down	miRNA-4_0	Homo sapiens	May 13, 2014	stem-loop	miRBase	hsa-mir-3976	chr18:5840694-5840832 (+)	139	UGAGGGAUAUAGAGAGCAGGAAGAUUAAUGUCAUAUUGGAGUUGGACUGCAGGGCUUCCUUUACACAAUAAAUAUUGUAUGAAGUGCUGAUGUAACCUUUACUGCAGCAUGACAUGGGAUUUGGCUGUUUUUAUGGCUC	MI0016994_st	MI0016994	ENST00000562452 // sense // intron // 3 /// OTTHUMT00000431520 // sense // intron // 3	---	---
20517824	4.33358	4.65637	-0.32279	-1.25075	1.25075	down	miRNA-4_0	Homo sapiens	May 13, 2014	miRNA	miRBase	hsa-miR-3615	chr17:72744802-72744822 (+)	21	UCUCUCGGCUCCUCGCGGCUC	MIMAT0017994_st	MIMAT0017994	ENST00000262613 // sense // 3UTR // 1 /// ENST00000583369 // sense // 3UTR // 1 /// ENST00000585285 // antisense // exon // 1 /// OTTHUMT00000443669 // antisense // exon // 1 /// OTTHUMT00000443670 // sense // 3UTR // 1 /// OTTHUMT00000443671 // sense // 3UTR // 1	---	MTI // --- // TRIT1
20512374	1.2446	1.2446	0	1	1	-	miRNA-4_0	Bos taurus	May 13, 2014	miRNA	miRBase	bta-miR-2353	chr2:27629820-27629842 (-)	23	UAGCCUGCAGUACAGAGGACUGG	MIMAT0011889_st	MIMAT0011889	ENSBTAT00000061640 // sense // intron // 3	---	---
20505753	0.813813	0.582697	0.231116	1.17374	1.17374	up	miRNA-4_0	Homo sapiens	May 13, 2014	miRNA	miRBase	hsa-miR-541-3p	chr14:101530885-101530906 (+)	22	UGGUGGGCACAGAAUCUGGACU	MIMAT0004920_st	MIMAT0004920	---	hsa-mir-134 // chr14:101521024-101521096 (+) /// hsa-mir-154 // chr14:101526092-101526175 (+) /// hsa-mir-369 // chr14:101531935-101532004 (+) /// hsa-mir-377 // chr14:101528387-101528455 (+) /// hsa-mir-409 // chr14:101531637-101531715 (+) /// hsa-mir-412 // chr14:101531784-101531874 (+) /// hsa-mir-410 // chr14:101532249-101532328 (+) /// hsa-mir-485 // chr14:101521756-101521828 (+) /// hsa-mir…	microcosm // ENST00000006750 // CD79B /// microcosm // ENST00000015926 // GRIPAP1 /// microcosm // ENST00000023939 // C20orf43 /// microcosm // ENST00000168216 // HSD17B10 /// microcosm // ENST00000170630 // IL4R /// microcosm // ENST00000171214 // RDH8 /// microcosm // ENST00000178640 // MAP2K5 /// microcosm // ENST00000191922 // SLC9A3R2 /// microcosm // ENST00000200181 // ITGB4 /// microcosm /…
20516662	0.337887	0.71511	-0.377223	-1.29884	1.29884	down	miRNA-4_0	Pongo pygmaeus	May 13, 2014	miRNA	miRBase	ppy-miR-544	14:102610860-102610881 (+)	22	AUUCUGCAUUUUUAGCAAGUUC	MIMAT0015994_st	MIMAT0015994	---	ppy-mir-134 // 14:102616871-102616943 (+) /// ppy-mir-300 // 14:102603492-102603574 (+) /// ppy-mir-376a-1 // 14:102602915-102602982 (+) /// ppy-mir-376a-2 // 14:102602202-102602281 (+) /// ppy-mir-376b // 14:102602569-102602668 (+) /// ppy-mir-376c // 14:102601818-102601883 (+) /// ppy-mir-381 // 14:102608058-102608132 (+) /// ppy-mir-382 // 14:102616490-102616565 (+) /// ppy-mir-453 // 14:10261…	---
20507589	0.854091	0.409249	0.444842	1.36117	1.36117	up	miRNA-4_0	Ornithorhynchus anatinus	May 13, 2014	miRNA	miRBase	oan-miR-32-5p	X3:5770682-5770701 (-)	20	UAUUGCACAUUACUAAGUUG	MIMAT0007268_st	MIMAT0007268	ENSOANT00000002777 // sense // intron // 14	---	---
20516322	0.698255	1.20637	-0.508115	-1.42219	1.42219	down	miRNA-4_0	Gossypium hirsutum	May 13, 2014	miRNA	miRBase	ghr-miR3476-5p	---	21	UGAACUGGGUUUGUUGGCUGC	MIMAT0015653_st	MIMAT0015653	---	---	---
20501571	0.501095	0.681689	-0.180594	-1.13335	1.13335	down	miRNA-4_0	Rattus norvegicus	May 13, 2014	miRNA	miRBase	rno-miR-300-3p	6:134405287-134405308 (+)	22	UAUGCAAGGGCAAGCUCUCUUC	MIMAT0000902_st	MIMAT0000902	---	rno-mir-300 // 6:134405237-134405315 (+) /// rno-mir-543 // 6:134397158-134397237 (+) /// rno-mir-539 // 6:134408917-134408992 (+) /// rno-mir-376c // 6:134403524-134403607 (+) /// rno-mir-376b // 6:134404180-134404265 (+) /// rno-mir-376a // 6:134404690-134404771 (+) /// rno-mir-381 // 6:134407700-134407760 (+) /// rno-mir-487b // 6:134408209-134408290 (+) /// rno-mir-495 // 6:134399218-13439929…	microcosm // ENSRNOT00000000069 // Cplx1 /// microcosm // ENSRNOT00000000084 // Espn /// microcosm // ENSRNOT00000000116 // Thoc3_predicted /// microcosm // ENSRNOT00000000200 // Tmprss6_predicted /// microcosm // ENSRNOT00000000265 // Sfrs2 /// microcosm // ENSRNOT00000000269 // LOC688424 /// microcosm // ENSRNOT00000000275 // RGD1304869_predicted /// microcosm // ENSRNOT00000000303 // Wasf2 ///…
20528571	0.582697	0.368969	0.213728	1.15968	1.15968	up	miRNA-4_0	Mus musculus	May 13, 2014	miRNA	miRBase	mmu-miR-7675-3p	chr12:11299924-11299944 (+)	21	UGUUUCAUUUGUUCGUGACUC	MIMAT0029859_st	MIMAT0029859	ENSMUST00000020931 // sense // intron // 20	---	---
20535409	0.197602	0.607958	-0.410356	-1.32901	1.32901	down	miRNA-4_0	Homo sapiens	May 13, 2014	stem-loop	miRBase	hsa-mir-449b	chr5:54466474-54466570 (-)	97	UGACCUGAAUCAGGUAGGCAGUGUAUUGUUAGCUGGCUGCUUGGGUCAAGUCAGCAGCCACAACUACCCUGCCACUUGCUUCUGGAUAAAUUCUUCU	MI0003673_x_st	MI0003673	ENST00000296733 // sense // intron // 2 /// ENST00000322374 // sense // intron // 2 /// ENST00000331730 // sense // intron // 1 /// ENST00000334206 // sense // intron // 2 /// ENST00000381375 // sense // intron // 2 /// ENST00000507931 // sense // intron // 1 /// ENST00000513180 // sense // intron // 2 /// OTTHUMT00000253908 // sense // intron // 2 /// OTTHUMT00000369713 // sense // intron // 2 /…	hsa-mir-449a // chr5:54466360-54466450 (-) /// hsa-mir-449b // chr5:54466474-54466570 (-) /// hsa-mir-449c // chr5:54468090-54468181 (-)	---
20525481	2.3603	1.66802	0.69228	1.61584	1.61584	up	miRNA-4_0	Homo sapiens	May 13, 2014	miRNA	miRBase	hsa-miR-6760-5p	chr12:111741951-111741973 (+)	23	CAGGGAGAAGGUGGAAGUGCAGA	MIMAT0027420_st	MIMAT0027420	ENST00000261726 // sense // intron // 9 /// OTTHUMT00000404765 // sense // intron // 9	---	---
20520401	0.368969	0.813813	-0.444844	-1.36117	1.36117	down	miRNA-4_0	Oryza sativa	May 13, 2014	miRNA	miRBase	osa-miR5143a	Chr1:8417119-8417142 (-)	24	UGUGGUAUGUUGGCAAUGUAGGAA	MIMAT0021087_st	MIMAT0021087	---	osa-MIR5143a // Chr1:8417107-8417315 (-) /// osa-MIR5143b // Chr1:8415808-8415998 (-)	---
20500315	1.72108	1.72108	0	1	1	-	miRNA-4_0	Arabidopsis thaliana	May 13, 2014	miRNA	miRBase	ath-miR156a	chr2:10676534-10676553 (-)	20	UGACAGAAGAGAGUGAGCAC	MIMAT0000166_st	MIMAT0000166	---	---	MTI // --- // SPL3
20515211	7.63992	8.22026	-0.58034	-1.4952	1.4952	down	miRNA-4_0	Taeniopygia guttata	May 13, 2014	miRNA	miRBase	tgu-miR-455-3p	chr17:5173217-5173237 (+)	21	UGCAGUCCAUGGGCAUAUACA	MIMAT0014610_st	MIMAT0014610	ENSTGUT00000003529 // antisense // intron // 2 /// ENSTGUT00000003631 // sense // intron // 8 /// ENSTGUT00000018731 // sense // exon // 1	---	---
20536305	0.71511	0.71511	0	1	1	-	miRNA-4_0	Homo sapiens	May 13, 2014	stem-loop	miRBase	hsa-mir-3187	chr19:813584-813653 (+)	70	GCUGGCCCUGGGCAGCGUGUGGCUGAAGGUCACCAUGUUCUCCUUGGCCAUGGGGCUGCGCGGGGCCAGC	MI0014231_st	MI0014231	ENST00000359894 // antisense // exon // 7 /// ENST00000520876 // antisense // exon // 8 /// OTTHUMT00000379096 // antisense // exon // 8 /// OTTHUMT00000379097 // antisense // exon // 7	hsa-mir-3187 // chr19:813584-813653 (+) /// hsa-mir-4745 // chr19:804940-805001 (+)	---
20537767	1.25098	0.243288	1.00769	2.01069	2.01069	up	miRNA-4_0	Mus musculus	May 13, 2014	stem-loop	miRBase	mmu-mir-7018	chr4:137538286-137538370 (+)	85	GUGAGCAGACAGGGAGUGGUGGGGGAAGUCUUCUCCUGGGCUCCCUGAGCCCACACGUAACCCUCACCCUGCUGCCGGCUUGCAG	MI0022867_st	MI0022867	ENSMUST00000030547 // sense // intron // 43 /// ENSMUST00000171332 // sense // intron // 43 /// OTTMUST00000023078 // sense // intron // 43	---	---
20528983	1.09722	1.34466	-0.24744	-1.1871	1.1871	down	miRNA-4_0	Brachypodium distachyon	May 13, 2014	miRNA	miRBase	bdi-miR7760-5p	chr3:44260882-44260905 (+)	24	CAGCGGACAGAAUGGAGCAAGCAG	MIMAT0030266_st	MIMAT0030266	---	---	---
20511303	5.26344	6.00923	-0.74579	-1.67689	1.67689	down	miRNA-4_0	Canis familiaris	May 13, 2014	miRNA	miRBase	cfa-miR-505	chrX:109866496-109866517 (-)	22	GGGAGCCAGGAAGUAUUGAUGU	MIMAT0009908_st	MIMAT0009908	---	---	---
20526065	2.65056	2.7889	-0.13834	-1.10064	1.10064	down	miRNA-4_0	Mus musculus	May 13, 2014	miRNA	miRBase	mmu-miR-7050-5p	chr7:31040292-31040312 (-)	21	ACAGGAGAAGGGGGUGAGAGA	MIMAT0028004_st	MIMAT0028004	ENSMUST00000009831 // sense // intron // 2 /// ENSMUST00000159753 // sense // intron // 2 /// ENSMUST00000159924 // sense // intron // 2 /// ENSMUST00000160006 // sense // exon // 1 /// ENSMUST00000160689 // sense // exon // 3 /// ENSMUST00000161684 // sense // intron // 2 /// ENSMUST00000161805 // sense // intron // 1 /// ENSMUST00000162087 // sense // intron // 2 /// ENSMUST00000162116 // sense…	---	---
20537844	0.377519	0.377519	0	1	1	-	miRNA-4_0	Mus musculus	May 13, 2014	stem-loop	miRBase	mmu-mir-7094-1	chr12:114469407-114469466 (-)	60	UCUGAAGAGGAUACAGGGUCUGAAGUGACAAUGACAUCUACUCUGCUGUUCUCUCCACAG	MI0022944_s_st	MI0022944	---	---	---
20512446	1.81298	1.36814	0.44484	1.36116	1.36116	up	miRNA-4_0	Bos taurus	May 13, 2014	miRNA	miRBase	bta-miR-449d	chr29:25208559-25208578 (-)	20	GAAGGCUGUGUGCUGUGGAG	MIMAT0011962_st	MIMAT0011962	ENSBTAT00000024536 // sense // intron // 10	---	---
20526310	1.06125	0.813813	0.247437	1.1871	1.1871	up	miRNA-4_0	Malus domestica	May 13, 2014	miRNA	miRBase	mdm-miR394b	---	20	UUGGCAUUCUGUCCACCUCC	MIMAT0025979_st	MIMAT0025979	---	---	---
20505807	1.72108	1.72108	0	1	1	-	miRNA-4_0	Medicago truncatula	May 13, 2014	miRNA	miRBase	mtr-miR156b-5p	chr1:4445948-4445967 (-)	20	UGACAGAAGAGAGUGAGCAC	MIMAT0011057_st	MIMAT0011057	---	---	---
20522411	0.920287	0.723659	0.196628	1.14602	1.14602	up	miRNA-4_0	Medicago truncatula	May 13, 2014	miRNA	miRBase	mtr-miR5744	chr2:16613651-16613672 (+) /// contig_72331:3011-3032 (+)	22	UAGGUAUUUUAAGGAGCACGUU	MIMAT0023124_st	MIMAT0023124	---	---	---
20524851	1.2021	1.2021	0	1	1	-	miRNA-4_0	Pseudorabies virus	May 13, 2014	miRNA	miRBase	prv-miR-LLT4	---	22	AGAGUAUCAGCGUGGCUUUUUU	MIMAT0025307_st	MIMAT0025307	---	---	---
20503419	0.56613	0.385536	0.180594	1.13335	1.13335	up	miRNA-4_0	Lagothrix lagotricha	May 13, 2014	miRNA	miRBase	lla-miR-105	---	20	UCAAAUGCUCAGACUCCUGU	MIMAT0002456_st	MIMAT0002456	---	---	---
20524880	1.06998	0.692756	0.377224	1.29884	1.29884	up	miRNA-4_0	Pinus densata	May 13, 2014	miRNA	miRBase	pde-miR482d	---	22	CCUUUCCAACGCCUCCCAUGCC	MIMAT0025336_st	MIMAT0025336	---	---	---
20524206	0.501095	0.304465	0.19663	1.14602	1.14602	up	miRNA-4_0	Nicotiana tabacum	May 13, 2014	miRNA	miRBase	nta-miR6148b	---	21	UGUGUUAAUCGUUUGUUCUCA	MIMAT0024738_st	MIMAT0024738	---	---	---
20518634	0.574147	0.377519	0.196628	1.14602	1.14602	up	miRNA-4_0	Homo sapiens	May 13, 2014	miRNA	miRBase	hsa-miR-3943	chr7:43190516-43190538 (+)	23	UAGCCCCCAGGCUUCACUUGGCG	MIMAT0018359_st	MIMAT0018359	ENST00000322220 // sense // intron // 5 /// ENST00000395891 // sense // intron // 2 /// ENST00000453890 // sense // intron // 1 /// ENST00000490954 // sense // intron // 1 /// ENST00000492310 // sense // intron // 1 /// OTTHUMT00000250893 // sense // intron // 2 /// OTTHUMT00000338770 // sense // intron // 5 /// OTTHUMT00000338775 // sense // intron // 1 /// OTTHUMT00000338776 // sense // intron …	---	MTI // --- // CD63
20537913	1.46022	1.46022	0	1	1	-	miRNA-4_0	Homo sapiens	May 13, 2014	stem-loop	miRBase	hsa-mir-7515	chr2:6790505-6790571 (+)	67	CUUUUAUCAUUUCAUUUAUGCCUGUUAGCAUGAAAAAAGAGGCUGAGAAGGGAAGAUGGUGACAAGG	MI0024354_st	MI0024354	ENST00000415657 // antisense // exon // 1 /// ENST00000431336 // antisense // exon // 1 /// ENST00000585810 // antisense // exon // 1 /// ENST00000591400 // antisense // exon // 1 /// ENST00000592730 // antisense // exon // 1 /// ENST00000592816 // antisense // exon // 1 /// OTTHUMT00000323349 // antisense // exon // 1 /// OTTHUMT00000323350 // antisense // exon // 1 /// OTTHUMT00000459441 // ant…	---	---
20536144	0.377519	0.377519	0	1	1	-	miRNA-4_0	Mus musculus	May 13, 2014	stem-loop	miRBase	mmu-mir-669a-11	chr2:10501339-10501425 (+)	87	UGUGCAUGUGUGUAUAGUUGUGUGUGCAUGUUCAUGUCUAUAUUUGAAUAUACAUAACAUACACACACACGUAUAAACGCAAGCACA	MI0014075_x_st	MI0014075	ENSMUST00000041105 // sense // intron // 10 /// ENSMUST00000116594 // sense // intron // 11 /// ENSMUST00000179742 // sense // exon // 1 /// OTTMUST00000026263 // sense // intron // 10	mmu-mir-466a // chr2:10507918-10507990 (+) /// mmu-mir-669a-2 // chr2:10510164-10510260 (+) /// mmu-mir-669c // chr2:10509296-10509404 (+) /// mmu-mir-297c // chr2:10509016-10509113 (+) /// mmu-mir-466b-2 // chr2:10498685-10498766 (+) /// mmu-mir-466b-3 // chr2:10503565-10503645 (+) /// mmu-mir-467d // chr2:10507630-10507714 (+) /// mmu-mir-467e // chr2:10505721-10505807 (+) /// mmu-mir-669a-8 //…	---
20534938	0.591391	0.591391	0	1	1	-	miRNA-4_0	Rattus norvegicus	May 13, 2014	stem-loop	miRBase	rno-mir-27b	17:7351449-7351545 (-)	97	ACCUCUCUAACAAGGUGCAGAGCUUAGCUGAUUGGUGAACAGUGAUUGGUUUCCGCUUUGUUCACAGUGGCUAAGUUCUGCACCUGAAGAGAAGGUG	MI0000859_st	MI0000859	---	rno-mir-23b // 17:7351688-7351784 (-) /// rno-mir-24-1 // 17:7350971-7351038 (-) /// rno-mir-27b // 17:7351449-7351545 (-) /// rno-mir-3074 // 17:7350950-7351066 (+)	---
20533426	0.40278	0.780003	-0.377223	-1.29884	1.29884	down	miRNA-4_0	Homo sapiens	May 13, 2014	snoRNA	Ensembl	ENSG00000238646	chr3:32214148-32214252 (+)	105	ATCCTTTTGTGGTTGATAAGTGTGATGATTCAGTTTTCATGCTCATGTATGAGATGTGCCCCCAATCAAACTTGTCACAACATCTGCTTATTATCAGACATGAAA	ENSG00000238646_st	ENSG00000238646	---	---	---
20533964	0.475833	0.475833	0	1	1	-	miRNA-4_0	Homo sapiens	May 13, 2014	snoRNA	Ensembl	ENSG00000252443	chr16:69819897-69820016 (-)	120	GATTCACAGCAGAAAGACAGCTAATCTAGTGTGCTAGCTGTAGAGCAAGTTTGCTGCAAACACCTCAAGGAGGGTCTCTGGCCAAATGAGTAGAATCTGACAGTAATCCTTGCTAAAAGT	ENSG00000252443_st	ENSG00000252443	---	---	---
20507211	0.67619	1.08654	-0.41035	-1.32901	1.32901	down	miRNA-4_0	Ornithorhynchus anatinus	May 13, 2014	miRNA	miRBase	oan-miR-451	Contig127412:89-111 (-)	23	AAACCGUUACCAUUACUGAGUUU	MIMAT0006901_st	MIMAT0006901	---	oan-mir-451 // Contig127412:50-134 (-) /// oan-mir-144 // Contig127412:245-379 (-)	---
20504796	12.8058	12.9356	-0.1298	-1.09414	1.09414	down	miRNA-4_0	Bos taurus	May 13, 2014	miRNA	miRBase	bta-miR-222	chrX:103538209-103538229 (+)	21	AGCUACAUCUGGCUACUGGGU	MIMAT0003530_st	MIMAT0003530	---	bta-mir-221 // chrX:103538835-103538944 (+) /// bta-mir-222 // chrX:103538141-103538250 (+)	microcosm // ENSBTAT00000000019 // PTF1A /// microcosm // ENSBTAT00000000047 // P5CR2_BOVIN /// microcosm // ENSBTAT00000000073 // LOC527351 /// microcosm // ENSBTAT00000000091 // RT30_BOVIN /// microcosm // ENSBTAT00000000124 // LOC540358 /// microcosm // ENSBTAT00000000157 // Q148C4_BOVIN /// microcosm // ENSBTAT00000000165 // LOC781378 /// microcosm // ENSBTAT00000000199 // Q29RJ7_BOVIN /// mi…
20501167	0.394763	0.591391	-0.196628	-1.14602	1.14602	down	miRNA-4_0	Mus musculus	May 13, 2014	miRNA	miRBase	mmu-miR-219a-2-3p	chr2:29845645-29845666 (-)	22	AGAAUUGUGGCUGGACAUCUGU	MIMAT0022841_st	MIMAT0022841	---	mmu-mir-219a-2 // chr2:29845631-29845727 (-) /// mmu-mir-219b // chr2:29845647-29845711 (+)	---
20504953	4.31532	4.19472	0.1206	1.08719	1.08719	up	miRNA-4_0	Xenopus tropicalis	May 13, 2014	miRNA	miRBase	xtr-miR-29a	GL172647.1:3189354-3189374 (+)	21	UAGCACCAUUUGAAAUCGGUU	MIMAT0003656_st	MIMAT0003656	---	xtr-mir-29d // GL172647.1:3186647-3186721 (+) /// xtr-mir-29a // GL172647.1:3189302-3189388 (+)	microcosm // ENSXETT00000000068 // GART /// microcosm // ENSXETT00000000215 // --- /// microcosm // ENSXETT00000000257 // --- /// microcosm // ENSXETT00000000454 // C1orf107 /// microcosm // ENSXETT00000000500 // ZEB2 /// microcosm // ENSXETT00000000579 // BC082348.1 /// microcosm // ENSXETT00000000612 // NPAS3 /// microcosm // ENSXETT00000000657 // --- /// microcosm // ENSXETT00000000689 // --- …
20514967	0.386214	0.59994	-0.213726	-1.15968	1.15968	down	miRNA-4_0	Taeniopygia guttata	May 13, 2014	miRNA	miRBase	tgu-miR-2954-3p	chrZ:31606509-31606531 (+)	23	CAUCCCCAUUCCACUCCUAGCAG	MIMAT0014474_st	MIMAT0014474	ENSTGUT00000001528 // sense // intron // 1	---	---
20533702	0.475833	0.475833	0	1	1	-	miRNA-4_0	Homo sapiens	May 13, 2014	snoRNA	Ensembl	ENSG00000239065	chr8:9724417-9724520 (-)	104	ATCCTTTTGTAGGTCATAAGTGCGATGATTGGGATGTTGTGCTCAAGTGTGAGATGTGCCTGCCTCAAACCTTGTTACAACGTTGGCACATTACCTGTCTGACA	ENSG00000239065_st	ENSG00000239065	---	---	---
20511843	0.845449	0.845449	0	1	1	-	miRNA-4_0	Sorghum bicolor	May 13, 2014	miRNA	miRBase	sbi-miR397-5p	chr_4:4027167-4027187 (-)	21	UCAUUGAGUGCAGCGUUGAUG	MIMAT0011359_st	MIMAT0011359	---	---	---
20529665	0.903721	0.526499	0.377222	1.29884	1.29884	up	miRNA-4_0	Solanum tuberosum	May 13, 2014	miRNA	miRBase	stu-miR8023	JH138103.1:311734-311757 (+)	24	UUUGGCACAAUUUCAUUGGCAACC	MIMAT0030922_st	MIMAT0030922	---	---	---
20519984	0.509933	0.723659	-0.213726	-1.15968	1.15968	down	miRNA-4_0	Drosophila melanogaster	May 13, 2014	miRNA	miRBase	dme-miR-4914-5p	2L:2737568-2737589 (+)	22	GUGAGUGAGAGCGAGUUCCAAU	MIMAT0020507_st	MIMAT0020507	FBtr0077705 // sense // intron // 4 /// FBtr0077706 // sense // intron // 4 /// FBtr0077707 // sense // intron // 4 /// FBtr0077708 // sense // intron // 4	---	---
20523252	0.979681	0.450538	0.529143	1.44307	1.44307	up	miRNA-4_0	Cricetulus griseus	May 13, 2014	miRNA	miRBase	cgr-miR-379	---	21	UGGUAGACUAUGGAACGUAGG	MIMAT0023945_st	MIMAT0023945	---	---	---
20523535	1.44565	0.937531	0.508119	1.42219	1.42219	up	miRNA-4_0	Gorilla gorilla	May 13, 2014	miRNA	miRBase	ggo-miR-505	X:137591772-137591791 (-)	20	GUCAACACUUGCUGGUUUCC	MIMAT0024228_st	MIMAT0024228	---	---	---
20527406	0.475833	0.475833	0	1	1	-	miRNA-4_0	Monodelphis domestica	May 13, 2014	miRNA	miRBase	mdo-miR-7365-3p	chrX:11424683-11424703 (-)	21	CCAGAAGCCCAUCGAUUCCUU	MIMAT0028743_st	MIMAT0028743	ENSMODT00000010380 // sense // intron // 2	---	---
20526651	0.582697	0.582697	0	1	1	-	miRNA-4_0	Cyprinus carpio	May 13, 2014	miRNA	miRBase	ccr-miR-727-5p	---	22	UCAGUCUUCAAUUCCUCCCAGC	MIMAT0026314_st	MIMAT0026314	---	---	---
20500694	1.66527	2.25097	-0.5857	-1.50077	1.50077	down	miRNA-4_0	Drosophila melanogaster	May 13, 2014	miRNA	miRBase	dme-miR-311-3p	2R:16471393-16471414 (-)	22	UAUUGCACAUUCACCGGCCUGA	MIMAT0000403_st	MIMAT0000403	---	dme-mir-310 // 2R:16471257-16471345 (-) /// dme-mir-311 // 2R:16471382-16471465 (-) /// dme-mir-312 // 2R:16471561-16471626 (-) /// dme-mir-313 // 2R:16471695-16471765 (-) /// dme-mir-991 // 2R:16472705-16472800 (-) /// dme-mir-992 // 2R:16472819-16472910 (-) /// dme-mir-2498 // 2R:16472214-16472325 (-)	microcosm // CG10016-RB // drm /// microcosm // CG10017-RA // CG10017 /// microcosm // CG10039-RA // CG10039 /// microcosm // CG10098-RA // CG10098 /// microcosm // CG10140-RA // CG10140 /// microcosm // CG10197-RA // kn /// microcosm // CG10252-RA // CG10252 /// microcosm // CG10309-RA // CG10309 /// microcosm // CG10311-RA // CG10311 /// microcosm // CG10335-RA // Pbgs /// microcosm // CG10338-…
20503439	0.368969	0.368969	0	1	1	-	miRNA-4_0	Pan troglodytes	May 13, 2014	miRNA	miRBase	ptr-miR-147a	9:119261916-119261935 (-)	20	GUGUGUGGAAAUGCUUCUGC	MIMAT0002474_st	MIMAT0002474	---	---	microcosm // ENSPTRT00000004190 // ECHDC3 /// microcosm // ENSPTRT00000004217 // XR_023271.1 /// microcosm // ENSPTRT00000004581 // ALOX5 /// microcosm // ENSPTRT00000004871 // KIAA1274 /// microcosm // ENSPTRT00000004920 // CBARA1 /// microcosm // ENSPTRT00000004945 // ANXA7 /// microcosm // ENSPTRT00000004953 // MYOZ1 /// microcosm // ENSPTRT00000004978 // XR_020814.1 /// microcosm // ENSPTRT00…
20522084	0.582697	0.582697	0	1	1	-	miRNA-4_0	Salvia sclarea	May 13, 2014	miRNA	miRBase	ssl-miR399	---	21	UGCCAAAGGAGAAUUGCCCGG	MIMAT0022520_st	MIMAT0022520	---	---	---
20534296	0.475833	0.475833	0	1	1	-	miRNA-4_0	Homo sapiens	May 13, 2014	CDBox	snoRNABase	HBII-52-8	chr15:25429453-25429534 (+)	82	GGGTCAATGATGAGAACCTTACATTGTTCTGAAGAGAGATGATGACTTAAAAATCATGCTCAATAGGATTACGCTGAGGCCC	HBII-52-8_x_st	HBII-52-8	---	---	---
20537007	0.326468	0.856314	-0.529846	-1.44378	1.44378	down	miRNA-4_0	Homo sapiens	May 13, 2014	stem-loop	miRBase	hsa-mir-4765	chr2:32860322-32860398 (+)	77	UGGUGAUUUUGAACGUAGCUAUCCACCACUCAGCCUGGAAAAAGCUGAGUGAUUGAUAGCUAUGUUCAAAAUCACCA	MI0017406_st	MI0017406	ENST00000317907 // sense // intron // 3 /// ENST00000448773 // sense // intron // 3 /// ENST00000454690 // sense // intron // 1 /// OTTHUMT00000325394 // sense // intron // 3 /// OTTHUMT00000325395 // sense // intron // 3 /// OTTHUMT00000325396 // sense // intron // 1	---	---
20500821	0.493078	0.493078	0	1	1	-	miRNA-4_0	Caenorhabditis briggsae	May 13, 2014	miRNA	miRBase	cbr-miR-74a	chrX:4493584-4493605 (-)	22	UGGCAAGAAAUGGCAGUCUAGA	MIMAT0000483_st	MIMAT0000483	---	cbr-mir-73a // chrX:4493863-4493956 (-) /// cbr-mir-74a // chrX:4493578-4493658 (-) /// cbr-mir-75 // chrX:4486715-4486806 (-) /// cbr-mir-74b // chrX:4493687-4493803 (-) /// cbr-mir-785b // chrX:4488231-4488294 (+) /// cbr-mir-2231 // chrX:4497551-4497614 (-)	microcosm // ENSCBRT00000000384 // CBG19786 /// microcosm // ENSCBRT00000000390 // CBG19792 /// microcosm // ENSCBRT00000000409 // CBG19812 /// microcosm // ENSCBRT00000000428 // CBG17879 /// microcosm // ENSCBRT00000000626 // CBG20934 /// microcosm // ENSCBRT00000000728 // CBG20143 /// microcosm // ENSCBRT00000000761 // CBG21322 /// microcosm // ENSCBRT00000000923 // CBG21242 /// microcosm // EN…
20521207	0.979681	0.602459	0.377222	1.29884	1.29884	up	miRNA-4_0	Anolis carolinensis	May 13, 2014	miRNA	miRBase	aca-miR-5392	LGc:3458482-3458501 (-)	20	UGUUACUUGACAUUUUUCUA	MIMAT0021690_st	MIMAT0021690	ENSACAT00000013598 // sense // 3UTR // 11	---	---
20527400	0.475833	0.475833	0	1	1	-	miRNA-4_0	Monodelphis domestica	May 13, 2014	miRNA	miRBase	mdo-miR-7362-3p	chrX:67204059-67204078 (+)	20	CCAGAGGGCCAACUCUGAGC	MIMAT0028737_st	MIMAT0028737	---	---	---
20526970	0.983739	0.446481	0.537258	1.45121	1.45121	up	miRNA-4_0	Macaca mulatta	May 13, 2014	miRNA	miRBase	mml-miR-7184-5p	3:98198743-98198765 (+)	23	AGGGGCCAGGCCAAAUGCUCAGU	MIMAT0028320_st	MIMAT0028320	---	---	---
20514177	0.270656	0.484383	-0.213727	-1.15968	1.15968	down	miRNA-4_0	Oryza sativa	May 13, 2014	miRNA	miRBase	osa-miR2869	Chr5:26915339-26915359 (-)	21	UCCCGACAUUAAAUUCUGGGC	MIMAT0013816_st	MIMAT0013816	---	---	---
20524421	1.72108	1.72108	0	1	1	-	miRNA-4_0	Glycine max	May 13, 2014	miRNA	miRBase	gma-miR156u	chr2:41864174-41864193 (+)	20	UGACAGAAGAGAGUGAGCAC	MIMAT0024880_st	MIMAT0024880	---	---	---
20538225	2.33639	2.92734	-0.59095	-1.50624	1.50624	down	miRNA-4_0	Homo sapiens	May 13, 2014	HAcaBox	snoRNABase	U69	chrX:118921316-118921447 (-)	132	AAAGCAGGTTGCAATTACAGTGCTTCATTTTGTGGAAGTACTGCCATTATCCTGCTGAAAGAAAAGCCGTGTTAATCATTTTTGATTTTGCCTTTATGAGGGTAAAATCATGACAGATTGACATGGACAATT	U69_st	U69	---	---	---
20517160	0.501095	0.681689	-0.180594	-1.13335	1.13335	down	miRNA-4_0	Rattus norvegicus	May 13, 2014	miRNA	miRBase	rno-miR-3593-5p	6:76163585-76163606 (-)	22	UGGCCUCCGCAGGGUUGAAGCU	MIMAT0017896_st	MIMAT0017896	---	---	---
20507355	0.698255	0.2879	0.410355	1.32901	1.32901	up	miRNA-4_0	Ornithorhynchus anatinus	May 13, 2014	miRNA	miRBase	oan-miR-33b-3p	Contig5096:6932-6951 (-)	20	CAAUGUUCCCACAGUGCAUU	MIMAT0009191_st	MIMAT0009191	ENSOANT00000003906 // sense // intron // 19	---	---
20515503	13.3889	13.5843	-0.1954	-1.14504	1.14504	down	miRNA-4_0	Ovis aries	May 13, 2014	miRNA	miRBase	oar-miR-21	chr11:10358531-10358553 (+)	23	UAGCUUAUCAGACUGAUGUUGAC	MIMAT0014966_st	MIMAT0014966	---	---	---
20513049	0.386214	0.59994	-0.213726	-1.15968	1.15968	down	miRNA-4_0	Medicago truncatula	May 13, 2014	miRNA	miRBase	mtr-miR2629c	chr4:8596646-8596666 (+)	21	AGUUUUCCUCGGUAGUUAACU	MIMAT0013367_st	MIMAT0013367	---	---	---
20538130	0.493078	0.312483	0.180595	1.13335	1.13335	up	miRNA-4_0	Homo sapiens	May 13, 2014	scaRna	snoRNABase	U109	chr5:82360023-82360156 (-)	134	TTGCATGTGGAAATGTCTGCTTCTCATTCCTTGGGAGCAGGAATATGTTCATAACATGCTACATTAACAAAGGAGTTCTCAGGGCTGCCAACCTTCTAGTAAAGGTTGAGTGGTAGTATATTTCTCCAACATAA	U109_st	U109	---	---	---
20526021	1.3406	1.57172	-0.23112	-1.17375	1.17375	down	miRNA-4_0	Mus musculus	May 13, 2014	miRNA	miRBase	mmu-miR-7028-5p	chr5:114719515-114719537 (+)	23	UGGGCUGAGGCUUGGGUCAGGAG	MIMAT0027960_st	MIMAT0027960	ENSMUST00000094441 // sense // intron // 10 /// ENSMUST00000112199 // sense // intron // 5 /// ENSMUST00000124242 // sense // intron // 10 /// ENSMUST00000131679 // sense // intron // 5 /// OTTMUST00000034465 // sense // intron // 10 /// OTTMUST00000034501 // sense // intron // 10 /// OTTMUST00000034502 // sense // intron // 5 /// OTTMUST00000034504 // sense // intron // 5	---	---
20510706	1.11391	0.845449	0.268461	1.20452	1.20452	up	miRNA-4_0	Bos taurus	May 13, 2014	miRNA	miRBase	bta-miR-760-5p	chr3:49797155-49797176 (-)	22	CCCCUCAGUCCACCAGAGCCCG	MIMAT0009372_st	MIMAT0009372	---	---	---
20519301	0.59994	0.796569	-0.196629	-1.14602	1.14602	down	miRNA-4_0	Petromyzon marinus	May 13, 2014	miRNA	miRBase	pma-miR-4550	GL479849.1:132401-132422 (+)	22	GAAACCGUCCGAAACUUGCUCG	MIMAT0019582_st	MIMAT0019582	---	---	---
20512171	0.475833	0.475833	0	1	1	-	miRNA-4_0	Pristionchus pacificus	May 13, 2014	miRNA	miRBase	ppc-miR-2259	Ppa_Contig41:860303-860325 (-)	23	UGGCAAGAUUAACUAGCUUACUG	MIMAT0011685_st	MIMAT0011685	---	---	---
20535768	0.428184	0.624813	-0.196629	-1.14602	1.14602	down	miRNA-4_0	Mus musculus	May 13, 2014	stem-loop	miRBase	mmu-mir-466i	chr13:17747473-17747593 (+)	121	AGAGAUCAUGUCAGUGAACUGCCACAUUUUUGAUAUAUAUUAUGUAUGUAUGUGUGUGUGUGUGUGUGUGUGUAUAUAUAUACACACACACAUACACACUACAUGUAUGCAACAUAUAUAC	MI0006282_st	MI0006282	ENSMUST00000042365 // antisense // intron // 7	---	---
20524200	0.616796	0.616796	0	1	1	-	miRNA-4_0	Nicotiana tabacum	May 13, 2014	miRNA	miRBase	nta-miR6025d	---	22	AACAAUUGAGAUAACAUCUAGG	MIMAT0024732_st	MIMAT0024732	---	---	---
20504732	7.15314	7.32386	-0.17072	-1.12562	1.12562	down	miRNA-4_0	Mus musculus	May 13, 2014	miRNA	miRBase	mmu-miR-705	chr6:85336341-85336360 (-)	20	GGUGGGAGGUGGGGUGGGCA	MIMAT0003495_st	MIMAT0003495	ENSMUST00000060837 // sense // 3UTR // 5	---	microcosm // ENSMUST00000000500 // Pdgfb /// microcosm // ENSMUST00000000542 // Acvrl1 /// microcosm // ENSMUST00000000755 // Sult5a1 /// microcosm // ENSMUST00000000808 // Il12rb1 /// microcosm // ENSMUST00000000809 // Slc5a5 /// microcosm // ENSMUST00000000910 // Dbh /// microcosm // ENSMUST00000000984 // Slc7a7 /// microcosm // ENSMUST00000001047 // S100a3 /// microcosm // ENSMUST00000001109 /…
20501815	2.98851	3.30947	-0.32096	-1.24916	1.24916	down	miRNA-4_0	Gallus gallus	May 13, 2014	miRNA	miRBase	gga-miR-125b-3p	chr1:98380724-98380745 (+)	22	ACAAGUCAGGCUCUUGGGACCU	MIMAT0026493_st	MIMAT0026493	---	---	---
20504408	6.25093	7.20811	-0.95718	-1.94151	1.94151	down	miRNA-4_0	Homo sapiens	May 13, 2014	miRNA	miRBase	hsa-miR-652-3p	chrX:109298617-109298637 (+)	21	AAUGGCGCCACUAGGGUUGUG	MIMAT0003322_st	MIMAT0003322	ENST00000288381 // sense // intron // 2 /// ENST00000372068 // sense // intron // 2 /// ENST00000372072 // sense // intron // 1 /// ENST00000372073 // sense // intron // 2 /// ENST00000471255 // sense // intron // 2 /// OTTHUMT00000057896 // sense // intron // 2 /// OTTHUMT00000057898 // sense // intron // 2 /// OTTHUMT00000057899 // sense // intron // 2	---	MTI // --- // CBS /// microcosm // ENST00000000233 // ARF5 /// microcosm // ENST00000006750 // CD79B /// microcosm // ENST00000008180 // IL32 /// microcosm // ENST00000022615 // VDAC3 /// microcosm // ENST00000044462 // PSMA4 /// microcosm // ENST00000053243 // TNFRSF17 /// microcosm // ENST00000162749 // TNFRSF1A /// microcosm // ENST00000194530 // ALS2CR2 /// microcosm // ENST00000198801 // MOG…
20521867	3.96398	3.37578	0.5882	1.50337	1.50337	up	miRNA-4_0	Ciona intestinalis	May 13, 2014	miRNA	miRBase	cin-miR-5596b-3p	14q:1660166-1660187 (-)	22	AUGGUGGGGGAAGAUGGGACAC	MIMAT0022328_st	MIMAT0022328	---	---	---
20514471	0.842188	1.3503	-0.508112	-1.42219	1.42219	down	miRNA-4_0	Zea mays	May 13, 2014	miRNA	miRBase	zma-miR1432-5p	chr7:160445260-160445280 (-)	21	CUCAGGAGAGAUGACACCGAC	MIMAT0014032_st	MIMAT0014032	---	---	---
20528086	3.50926	2.97935	0.52991	1.44384	1.44384	up	miRNA-4_0	Ictalurus punctatus	May 13, 2014	miRNA	miRBase	ipu-let-7d	---	22	UGAGGUAGUUGGUUGUAUGGUU	MIMAT0029377_st	MIMAT0029377	---	---	---
20512638	0.270656	0.715499	-0.444843	-1.36117	1.36117	down	miRNA-4_0	Drosophila pseudoobscura	May 13, 2014	miRNA	miRBase	dps-miR-137-3p	3:16385920-16385941 (-)	22	UAUUGCUUGAGAAUACACGUAG	MIMAT0012238_st	MIMAT0012238	---	---	---
20514251	0.813813	0.582697	0.231116	1.17374	1.17374	up	miRNA-4_0	Sus scrofa	May 13, 2014	miRNA	miRBase	ssc-miR-10b	chr15:91419030-91419051 (+)	22	UACCCUGUAGAACCGAAUUUGU	MIMAT0013885_st	MIMAT0013885	ENSSSCT00000021537 // sense // exon // 1	---	---
20515038	11.6543	11.7288	-0.0745	-1.053	1.053	down	miRNA-4_0	Taeniopygia guttata	May 13, 2014	miRNA	miRBase	tgu-miR-26-5p	chr2:4696545-4696566 (+) /// chrUn:100873866-100873887 (+)	22	UUCAAGUAAUCCAGGAUAGGCU	MIMAT0014516_st	MIMAT0014516	ENSTGUT00000000387 // sense // intron // 5 /// ENSTGUT00000018738 // sense // exon // 1 /// ENSTGUT00000018260 // sense // exon // 1	---	---
20534276	1.08893	1.26953	-0.1806	-1.13336	1.13336	down	miRNA-4_0	Homo sapiens	May 13, 2014	CDBox	snoRNABase	HBII-52-33	chr15:25475985-25476066 (+)	82	GGGTCAATGATGAGAACCGTATATTGTCCTGAAGAGCGGTGATGACTTAAAAATAATGCTCAATAGGATTACGCTGAGGCCC	HBII-52-33_x_st	HBII-52-33	---	---	---
20504548	0.591391	0.591391	0	1	1	-	miRNA-4_0	Rhesus lymphocryptovirus	May 13, 2014	miRNA	miRBase	rlcv-miR-rL1-16-3p	---	22	CAUGAAACACAUGGCCUGUUCC	MIMAT0003448_st	MIMAT0003448	---	---	---
20514649	0.591391	0.805117	-0.213726	-1.15968	1.15968	down	miRNA-4_0	Ricinus communis	May 13, 2014	miRNA	miRBase	rco-miR171g	29927:63333-63353 (-)	21	AGAUUGAGCCGCGCCAAUAUC	MIMAT0014178_st	MIMAT0014178	---	---	---
20530042	0.270656	0.68101	-0.410354	-1.32901	1.32901	down	miRNA-4_0	Prunus persica	May 13, 2014	miRNA	miRBase	ppe-miR395e	KB638913.1:26764888-26764908 (-)	21	CUGAAGUGUUUGGGGGAACUC	MIMAT0031483_st	MIMAT0031483	---	ppe-MIR395a // KB638913.1:26767765-26767870 (+) /// ppe-MIR395e // KB638913.1:26764873-26764980 (-) /// ppe-MIR395g // KB638913.1:26765050-26765167 (-) /// ppe-MIR395l // KB638913.1:26765222-26765324 (-)	---
20509859	0.377519	0.574147	-0.196628	-1.14602	1.14602	down	miRNA-4_0	Drosophila ananassae	May 13, 2014	miRNA	miRBase	dan-miR-9a	scaffold_13337:17332485-17332507 (-)	23	UCUUUGGUUAUCUAGCUGUAUGA	MIMAT0008458_st	MIMAT0008458	---	---	---
20503906	1.17953	0.671409	0.508121	1.4222	1.4222	up	miRNA-4_0	Oryza sativa	May 13, 2014	miRNA	miRBase	osa-miR531a	Chr11:26930692-26930715 (+)	24	CUCGCCGGGGCUGCGUGCCGCCAU	MIMAT0002887_st	MIMAT0002887	---	---	---
20503896	0.287222	0.467816	-0.180594	-1.13335	1.13335	down	miRNA-4_0	Homo sapiens	May 13, 2014	miRNA	miRBase	hsa-miR-509-3p	chrX:146340293-146340314 (-) /// chrX:146341180-146341201 (-) /// chrX:146342068-146342089 (-)	22	UGAUUGGUACGUCUGUGGGUAG	MIMAT0002881_st	MIMAT0002881	---	hsa-mir-509-1 // chrX:146342050-146342143 (-) /// hsa-mir-509-2 // chrX:146340278-146340368 (-) /// hsa-mir-509-3 // chrX:146341170-146341244 (-) /// hsa-mir-514b // chrX:146331669-146331748 (-)	MTI // --- // CFTR /// microcosm // ENST00000003084 // CFTR /// microcosm // ENST00000004921 // CCL18 /// microcosm // ENST00000008391 // TFAP2D /// microcosm // ENST00000013894 // ABHD5 /// microcosm // ENST00000016913 // MS4A12 /// microcosm // ENST00000035383 // LRRC7 /// microcosm // ENST00000037243 // GABARAPL2 /// microcosm // ENST00000046640 // CTNS /// microcosm // ENST00000046794 // LCP2…
20537345	0.591391	0.591391	0	1	1	-	miRNA-4_0	Mus musculus	May 13, 2014	stem-loop	miRBase	mmu-mir-6355	chr18:59579630-59579735 (+)	106	AGCUAUGCUGUGACAUCACAAUGCUCCAAUGUGAUAUCACAACUCCAUAUUGUGCCAACACAGUGCUGUACUGUUUUAUUAUGAUGCUGAUUGUGCCAGCAUAGUG	MI0021883_st	MI0021883	---	---	---
20530041	0.270656	0.68101	-0.410354	-1.32901	1.32901	down	miRNA-4_0	Prunus persica	May 13, 2014	miRNA	miRBase	ppe-miR395d	KB638913.1:26789509-26789529 (-)	21	CUGAAGUGUUUGGGGGAACUC	MIMAT0031482_st	MIMAT0031482	---	ppe-MIR395b // KB638913.1:26799369-26799493 (+) /// ppe-MIR395c // KB638913.1:26789677-26789784 (-) /// ppe-MIR395d // KB638913.1:26789439-26789654 (-) /// ppe-MIR395i // KB638913.1:26789854-26789971 (-) /// ppe-MIR395j // KB638913.1:26780272-26780387 (-) /// ppe-MIR395n // KB638913.1:26790046-26790148 (-) /// ppe-MIR395o // KB638913.1:26794390-26794472 (+)	---
20515152	0.552249	0.399417	0.152832	1.11175	1.11175	up	miRNA-4_0	Taeniopygia guttata	May 13, 2014	miRNA	miRBase	tgu-miR-215-3p	chr3:9653951-9653972 (+)	22	CCUGUCACUUCUAUAGGCCAAU	MIMAT0027009_st	MIMAT0027009	ENSTGUT00000002894 // antisense // intron // 13 /// ENSTGUT00000018325 // sense // exon // 1	tgu-mir-194-1 // chr3:9653586-9653657 (+) /// tgu-mir-215 // chr3:9653905-9653975 (+)	---
20520784	0.188907	0.56613	-0.377223	-1.29884	1.29884	down	miRNA-4_0	Medicago truncatula	May 13, 2014	miRNA	miRBase	mtr-miR5267g	chr1:34063653-34063676 (+)	24	AGGCAUUUGCUAGAAUACACCCAC	MIMAT0021282_st	MIMAT0021282	---	---	---
20516474	0.608635	0.377519	0.231116	1.17374	1.17374	up	miRNA-4_0	Pongo pygmaeus	May 13, 2014	miRNA	miRBase	ppy-miR-219-5p	9:125361089-125361109 (-)	21	UGAUUGUCCAAACGCAAUUCU	MIMAT0015804_st	MIMAT0015804	---	---	---
20510729	0.368969	0.368969	0	1	1	-	miRNA-4_0	Mus musculus	May 13, 2014	miRNA	miRBase	mmu-miR-1930-5p	chr10:77641236-77641257 (+)	22	ACCUCCAUAGUACCUGCAGCGU	MIMAT0009393_st	MIMAT0009393	ENSMUST00000172772 // sense // intron // 4 /// ENSMUST00000172813 // sense // intron // 1 /// ENSMUST00000173360 // sense // exon // 1 /// ENSMUST00000174113 // sense // intron // 5 /// ENSMUST00000174510 // sense // intron // 3 /// ENSMUST00000174546 // sense // intron // 3 /// OTTMUST00000098412 // sense // intron // 5 /// OTTMUST00000098414 // sense // intron // 3 /// OTTMUST00000098415 // sen…	---	---
20504263	0.2879	0.698255	-0.410355	-1.32901	1.32901	down	miRNA-4_0	Rattus norvegicus	May 13, 2014	miRNA	miRBase	rno-miR-363-3p	X:139740662-139740682 (-)	21	AAUUGCACGGUAUCCAUCUGU	MIMAT0003210_st	MIMAT0003210	ENSRNOT00000040122 // sense // intron // 4	rno-mir-19b-2 // X:139740932-139741027 (-) /// rno-mir-92a-2 // X:139740802-139740893 (-) /// rno-mir-363 // X:139740651-139740737 (-) /// rno-mir-20b // X:139741071-139741142 (-) /// rno-mir-17-2 // X:139741444-139741521 (-)	microcosm // ENSRNOT00000000106 // Gpr89_predicted /// microcosm // ENSRNOT00000000133 // Pigv /// microcosm // ENSRNOT00000000161 // Mast2_predicted /// microcosm // ENSRNOT00000000206 // Ep300 /// microcosm // ENSRNOT00000000462 // Dcbld1_predicted /// microcosm // ENSRNOT00000000469 // Pln /// microcosm // ENSRNOT00000000532 // Psmb9 /// microcosm // ENSRNOT00000000539 // Rxrb /// microcosm //…
20519279	0.394763	0.591391	-0.196628	-1.14602	1.14602	down	miRNA-4_0	Petromyzon marinus	May 13, 2014	miRNA	miRBase	pma-miR-1329	GL476693.1:34426-34447 (-)	22	UACAGUGACCAGGUUAUGACGG	MIMAT0019560_st	MIMAT0019560	---	---	---
20501831	6.00804	6.16301	-0.15497	-1.1134	1.1134	down	miRNA-4_0	Gallus gallus	May 13, 2014	miRNA	miRBase	gga-miR-17-3p	chr1:147253853-147253872 (-)	20	ACUGCAGUGAAGGCACUUGU	MIMAT0001115_st	MIMAT0001115	---	gga-mir-92 // chr1:147253128-147253205 (-) /// gga-mir-19b // chr1:147253241-147253327 (-) /// gga-mir-20a // chr1:147253364-147253461 (-) /// gga-mir-19a // chr1:147253550-147253630 (-) /// gga-mir-18a // chr1:147253684-147253776 (-) /// gga-mir-17 // chr1:147253839-147253923 (-)	microcosm // ENSGALT00000000081 // NP_001026980.1 /// microcosm // ENSGALT00000000190 // RUXE_CHICK /// microcosm // ENSGALT00000000413 // PPP2R2A /// microcosm // ENSGALT00000000493 // NAV1 /// microcosm // ENSGALT00000000563 // CCDC15 /// microcosm // ENSGALT00000000663 // --- /// microcosm // ENSGALT00000001058 // EYA3_CHICK /// microcosm // ENSGALT00000001109 // NP_001006561.1 /// microcosm /…
20538102	0.979681	0.979681	0	1	1	-	miRNA-4_0	Homo sapiens	May 13, 2014	HAcaBox	snoRNABase	SNORA36C	chr2:69747175-69747303 (-)	129	CAAAGTGTTGAGTTCAGTCCAGGGCAGCTTCCCTGTTCTGTTAATTAAACTTTGGGACATTGAAATGGGCTAGGGGAGATGATTGGGTAGAAAGCATTATTTTATTCATTTGCCTCCCAGCCTACAAAA	SNORA36C_x_st	SNORA36C	---	---	---
20536610	0.582697	0.368969	0.213728	1.15968	1.15968	up	miRNA-4_0	Homo sapiens	May 13, 2014	stem-loop	miRBase	hsa-mir-3912	chr5:170813660-170813764 (-)	105	AGAGAGGAAUGAACAGUUAAAUUAUAACAUGUCCAUAUUAUGGGUUAGUUGUGGACACAUACUAACGCAUAAUAUGGACAUGUUAUAAUUUAACUGUUCCUUUCU	MI0016416_st	MI0016416	---	---	---
20537877	0.698255	0.698255	0	1	1	-	miRNA-4_0	Homo sapiens	May 13, 2014	stem-loop	miRBase	hsa-mir-7160	chr8:2024669-2024720 (+)	52	UGCUGAGGUCCGGGCUGUGCCCCGUACCGGACAGGGCCCUGGCUUUAGCAGA	MI0023621_st	MI0023621	ENST00000262113 // sense // intron // 11 /// ENST00000523438 // sense // intron // 1 /// OTTHUMT00000251249 // sense // intron // 11 /// OTTHUMT00000374603 // sense // intron // 1	---	---
20510053	0.897933	1.27516	-0.377227	-1.29884	1.29884	down	miRNA-4_0	Drosophila mojavensis	May 13, 2014	miRNA	miRBase	dmo-miR-306-3p	scaffold_6500:7202004-7202025 (+)	22	GAGGGUCGCUCUGUGCCUGUGC	MIMAT0008649_st	MIMAT0008649	---	dmo-mir-306 // scaffold_6500:7201957-7202027 (+) /// dmo-mir-9b // scaffold_6500:7202307-7202395 (+) /// dmo-mir-9c // scaffold_6500:7201345-7201433 (+) /// dmo-mir-79 // scaffold_6500:7202139-7202214 (+)	---
20520329	1.59039	1.32193	0.26846	1.20452	1.20452	up	miRNA-4_0	Homo sapiens	May 13, 2014	miRNA	miRBase	hsa-miR-5090	chr7:102106199-102106221 (+)	23	CCGGGGCAGAUUGGUGUAGGGUG	MIMAT0021082_st	MIMAT0021082	ENST00000292616 // sense // 3UTR // 2 /// ENST00000463739 // sense // exon // 2 /// ENST00000464107 // sense // exon // 3 /// ENST00000473880 // sense // exon // 2 /// ENST00000476270 // sense // exon // 2 /// ENST00000485808 // sense // 3UTR // 2 /// OTTHUMT00000349493 // sense // 3UTR // 2 /// OTTHUMT00000349494 // sense // exon // 2 /// OTTHUMT00000349495 // sense // exon // 3 /// OTTHUMT00000…	hsa-mir-4467 // chr7:102111916-102111978 (+) /// hsa-mir-5090 // chr7:102106189-102106273 (+)	---
20512122	0.632127	0.798093	-0.165966	-1.12192	1.12192	down	miRNA-4_0	Caenorhabditis remanei	May 13, 2014	miRNA	miRBase	crm-miR-66-3p	Crem_Contig41:72153-72173 (+)	21	ACACCUUUAGCCGUGUCAGAC	MIMAT0011636_st	MIMAT0011636	---	crm-mir-64c // Crem_Contig41:72317-72434 (+) /// crm-mir-64d // Crem_Contig41:72472-72586 (+) /// crm-mir-64e // Crem_Contig41:72615-72729 (+) /// crm-mir-64a // Crem_Contig41:71965-72073 (+) /// crm-mir-66 // Crem_Contig41:72081-72200 (+) /// crm-mir-64b // Crem_Contig41:72225-72316 (+) /// crm-mir-7613 // Crem_Contig41:71834-71894 (+)	---
20508152	0.377519	0.377519	0	1	1	-	miRNA-4_0	Gallus gallus	May 13, 2014	miRNA	miRBase	gga-miR-199b	chr3:62412014-62412033 (+)	20	CAGUAGUCUGCACAUUUGGU	MIMAT0007583_st	MIMAT0007583	ENSGALT00000024023 // sense // intron // 4	---	---
20500676	0.961008	1.17473	-0.213722	-1.15968	1.15968	down	miRNA-4_0	Drosophila melanogaster	May 13, 2014	miRNA	miRBase	dme-miR-306-3p	2L:16698455-16698476 (+)	22	GGGGGUCACUCUGUGCCUGUGC	MIMAT0000394_st	MIMAT0000394	FBtr0080884 // sense // intron // 6 /// FBtr0080885 // sense // intron // 7 /// FBtr0080886 // sense // intron // 6 /// FBtr0100459 // sense // intron // 4	dme-mir-79 // 2L:16698554-16698650 (+) /// dme-mir-9c // 2L:16697924-16698015 (+) /// dme-mir-306 // 2L:16698404-16698488 (+) /// dme-mir-9b // 2L:16698744-16698834 (+)	microcosm // CG10140-RA // CG10140 /// microcosm // CG10195-RA // CG10195 /// microcosm // CG10244-RA // Cad96Ca /// microcosm // CG10250-RA // nau /// microcosm // CG10317-RA // CG10317 /// microcosm // CG10352-RA // CG10352 /// microcosm // CG10435-RA // CG10435 /// microcosm // CG1044-RA // dos /// microcosm // CG10570-RA // CG10570 /// microcosm // CG10580-RA // fng /// microcosm // CG1063-RA…
20520245	0.920287	0.509932	0.410355	1.32901	1.32901	up	miRNA-4_0	Glycine max	May 13, 2014	miRNA	miRBase	gma-miR1523b	chr2:12253358-12253377 (+)	20	UCAUCGCUCCUGAGCUCACA	MIMAT0021051_st	MIMAT0021051	---	gma-MIR1523a // chr2:12253303-12253397 (-) /// gma-MIR1523b // chr2:12253298-12253448 (+)	---
20521354	6.30577	6.32453	-0.01876	-1.01309	1.01309	down	miRNA-4_0	Anolis carolinensis	May 13, 2014	miRNA	miRBase	aca-miR-19a-3p	GL343584.1:108574-108595 (+)	22	UGUGCAAAUCUAUGCAAAACUG	MIMAT0021837_st	MIMAT0021837	---	aca-mir-17 // GL343584.1:108264-108330 (+) /// aca-mir-18a // GL343584.1:108387-108482 (+) /// aca-mir-19a // GL343584.1:108526-108609 (+) /// aca-mir-19b // GL343584.1:108832-108901 (+) /// aca-mir-20a // GL343584.1:108689-108770 (+) /// aca-mir-92a-1 // GL343584.1:108945-109012 (+)	---
20521542	0.526499	0.526499	0	1	1	-	miRNA-4_0	Anolis carolinensis	May 13, 2014	miRNA	miRBase	aca-miR-5408a-3p	GL343282.1:1472528-1472548 (-)	21	UAAGACUUCUGGGAGUUGAAG	MIMAT0022025_st	MIMAT0022025	ENSACAT00000000965 // antisense // exon // 4	aca-mir-5406 // GL343282.1:1474906-1474981 (-) /// aca-mir-5407 // GL343282.1:1475305-1475385 (-) /// aca-mir-5408a // GL343282.1:1472516-1472599 (-) /// aca-mir-5452 // GL343282.1:1468391-1468478 (+)	---
20517801	0.279205	0.475833	-0.196628	-1.14602	1.14602	down	miRNA-4_0	Bos taurus	May 13, 2014	miRNA	miRBase	bta-miR-3578	chr21:67592888-67592908 (-)	21	GAAUCCACCACGAACAACUUC	MIMAT0016934_st	MIMAT0016934	ENSBTAT00000042170 // antisense // exon // 1	bta-mir-487a // chr21:67589864-67589943 (+) /// bta-mir-487b // chr21:67583558-67583641 (+) /// bta-mir-134 // chr21:67593257-67593329 (+) /// bta-mir-154a // chr21:67598039-67598122 (+) /// bta-mir-377 // chr21:67600490-67600558 (+) /// bta-mir-381 // chr21:67583073-67583147 (+) /// bta-mir-382 // chr21:67592878-67592953 (+) /// bta-mir-453 // chr21:67594686-67594765 (+) /// bta-mir-485 // chr21…	---
20517442	0.270656	0.270656	0	1	1	-	miRNA-4_0	Ciona intestinalis	May 13, 2014	miRNA	miRBase	cin-miR-4084-5p	4q:6737380-6737399 (-) /// scaffold_105:278344-278363 (+)	20	AGAUCUUCUGGCUAUAGUUU	MIMAT0016657_st	MIMAT0016657	---	---	---
20508886	0.493078	0.493078	0	1	1	-	miRNA-4_0	Caenorhabditis elegans	May 13, 2014	miRNA	miRBase	cel-miR-1819-5p	X:16207894-16207916 (+)	23	AAUCAUGCUCAAAACAUUCGACA	MIMAT0020358_st	MIMAT0020358	R11.5 // sense // exon // 1 /// R11.6 // sense // exon // 1	cel-mir-1819 // X:16207883-16207963 (+) /// cel-mir-2212 // X:16207757-16207816 (+)	---
20517600	0.796569	0.59994	0.196629	1.14602	1.14602	up	miRNA-4_0	Ciona intestinalis	May 13, 2014	miRNA	miRBase	cin-miR-4197-5p	12q:2513017-2513036 (+)	20	CACGGUUCAGCUGCAUCAGG	MIMAT0016816_st	MIMAT0016816	---	---	---
20511004	0.460502	0.294535	0.165967	1.12192	1.12192	up	miRNA-4_0	Saccoglossus kowalevskii	May 13, 2014	miRNA	miRBase	sko-miR-96-3p	scaffold_33:108813-108834 (+)	22	CGAAAGUAUGCUAGUGGCAAGC	MIMAT0019156_st	MIMAT0019156	---	sko-mir-96 // scaffold_33:108772-108859 (+) /// sko-mir-182 // scaffold_33:109186-109263 (+) /// sko-mir-183 // scaffold_33:106481-106554 (+)	---
20536465	0.616796	0.616796	0	1	1	-	miRNA-4_0	Homo sapiens	May 13, 2014	stem-loop	miRBase	hsa-mir-4324	chr19:49812054-49812125 (-)	72	CGGCCCCUUUGUUAAGGGUCUCAGCUCCAGGGAACUUUAAAACCCUGAGACCCUAACCUUAAAGGUGCUGCA	MI0015854_st	MI0015854	ENST00000335875 // sense // intron // 7 /// ENST00000454748 // sense // intron // 7 /// ENST00000594180 // sense // intron // 1 /// ENST00000594917 // sense // intron // 3 /// ENST00000597969 // sense // intron // 3 /// ENST00000598221 // sense // intron // 1 /// ENST00000598828 // sense // intron // 1 /// OTTHUMT00000465503 // sense // intron // 7 /// OTTHUMT00000465504 // sense // intron // 7 /…	---	---
20514331	0.468811	0.947363	-0.478552	-1.39334	1.39334	down	miRNA-4_0	Sus scrofa	May 13, 2014	miRNA	miRBase	ssc-miR-1839-3p	chr7:57683214-57683234 (-)	21	AGACCUACUUUUCUACCAACA	MIMAT0017385_st	MIMAT0017385	ENSSSCT00000022181 // sense // exon // 1	---	---
20528821	1.76305	1.76305	0	1	1	-	miRNA-4_0	Brachypodium distachyon	May 13, 2014	miRNA	miRBase	bdi-miR5174c-3p	chr4:40461612-40461635 (-)	24	CAAUUUUGCGUGGAACUGAGGGAG	MIMAT0030104_st	MIMAT0030104	---	---	---
20525630	0.353218	0.533812	-0.180594	-1.13335	1.13335	down	miRNA-4_0	Homo sapiens	May 13, 2014	miRNA	miRBase	hsa-miR-6834-3p	chr6:33258082-33258101 (+)	20	UAUGUCCCAUCCCUCCAUCA	MIMAT0027569_st	MIMAT0027569	ENST00000374606 // sense // intron // 2 /// ENST00000374607 // sense // intron // 3 /// ENST00000374610 // sense // intron // 3 /// ENST00000395131 // sense // intron // 3 /// ENST00000395134 // sense // intron // 3 /// ENST00000463584 // sense // intron // 2 /// ENST00000491382 // sense // exon // 2 /// OTTHUMT00000076520 // sense // intron // 3 /// OTTHUMT00000076521 // sense // intron // 3 ///…	hsa-mir-6834 // chr6:33258022-33258102 (+) /// hsa-mir-6873 // chr6:33255004-33255066 (-)	---
20536998	0.345494	0.606172	-0.260678	-1.19804	1.19804	down	miRNA-4_0	Homo sapiens	May 13, 2014	stem-loop	miRBase	hsa-mir-4757	chr2:19548190-19548266 (+)	77	UUCCAGCCCGAGGCCUCUGUGACGUCACGGUGUCUGCGGGAGGAGACCAUGACGUCACAGAGGCUUCGCGCUCUGAG	MI0017398_st	MI0017398	---	---	---
20522797	0.475833	0.475833	0	1	1	-	miRNA-4_0	Human herpesvirus 6B	May 13, 2014	miRNA	miRBase	hhv6b-miR-Ro6-2-5p	---	22	CGCCGCCGCCGUUACUGUCACU	MIMAT0026458_st	MIMAT0026458	---	---	---
20529122	0.952313	0.952313	0	1	1	-	miRNA-4_0	Populus trichocarpa	May 13, 2014	miRNA	miRBase	ptc-miR7832	scaffold_12:5445559-5445579 (+)	21	UAGUUCCCAACCUACACCACA	MIMAT0030405_st	MIMAT0030405	---	---	---
20514518	0.796569	0.386214	0.410355	1.32901	1.32901	up	miRNA-4_0	Rhesus lymphocryptovirus	May 13, 2014	miRNA	miRBase	rlcv-miR-rL1-25-5p	---	22	UGCUAGACCCUAAAUUGGAAAC	MIMAT0019190_st	MIMAT0019190	---	---	---
20504348	0.537178	0.268383	0.268795	1.2048	1.2048	up	miRNA-4_0	Homo sapiens	May 13, 2014	miRNA	miRBase	hsa-miR-607	chr10:98588441-98588461 (-)	21	GUUCAAAUCCAGAUCUAUAAC	MIMAT0003275_st	MIMAT0003275	---	---	microcosm // ENST00000010404 // MGST1 /// microcosm // ENST00000011619 // RANBP9 /// microcosm // ENST00000046087 // ZPBP /// microcosm // ENST00000046794 // LCP2 /// microcosm // ENST00000054668 // UTS2 /// microcosm // ENST00000075322 // ENPP2 /// microcosm // ENST00000078652 // Q6ZU30_HUMAN /// microcosm // ENST00000156476 // KLK13 /// microcosm // ENST00000156626 // ST6GALNAC1 /// microcosm /…
20518996	0.591391	0.591391	0	1	1	-	miRNA-4_0	Ovis aries	May 13, 2014	miRNA	miRBase	oar-miR-376b-3p	chr18:64635777-64635797 (+)	21	AUCAUAGAGGAAAAUCCAUGU	MIMAT0019285_st	MIMAT0019285	---	oar-mir-494 // chr18:64626194-64626290 (+) /// oar-mir-1193 // chr18:64626737-64626839 (+) /// oar-mir-543 // chr18:64628521-64628643 (+) /// oar-mir-495 // chr18:64629957-64630082 (+) /// oar-mir-3958 // chr18:64631920-64632023 (+) /// oar-mir-376e // chr18:64634599-64634704 (+) /// oar-mir-376c // chr18:64634970-64635074 (+) /// oar-mir-376d // chr18:64635335-64635444 (+) /// oar-mir-654 // chr…	---
20504489	0.475833	0.279205	0.196628	1.14602	1.14602	up	miRNA-4_0	Rattus norvegicus	May 13, 2014	miRNA	miRBase	rno-miR-499-5p	3:146127963-146127983 (+)	21	UUAAGACUUGCAGUGAUGUUU	MIMAT0003381_st	MIMAT0003381	ENSRNOT00000012683 // sense // intron // 8	---	MTI // --- // Ppp3cb /// microcosm // ENSRNOT00000000037 // Fgfrl1 /// microcosm // ENSRNOT00000000071 // Rnf3_predicted /// microcosm // ENSRNOT00000000121 // Fgf20 /// microcosm // ENSRNOT00000000264 // Mfsd11 /// microcosm // ENSRNOT00000000266 // RGD1306284 /// microcosm // ENSRNOT00000000447 // Ccar1 /// microcosm // ENSRNOT00000000469 // Pln /// microcosm // ENSRNOT00000000475 // RGD1311294…
20505154	0.747136	0.943764	-0.196628	-1.14602	1.14602	down	miRNA-4_0	Medicago truncatula	May 13, 2014	miRNA	miRBase	mtr-miR395e	chr5:16605860-16605880 (-)	21	AUGAAGUGUUUGGGGGAACUC	MIMAT0003858_st	MIMAT0003858	---	mtr-MIR395a // chr5:16610555-16610689 (-) /// mtr-MIR395e // chr5:16605860-16605959 (-) /// mtr-MIR395f // chr5:16598925-16599022 (-)	---
20535410	0.698255	0.698255	0	1	1	-	miRNA-4_0	Homo sapiens	May 13, 2014	stem-loop	miRBase	hsa-mir-653	chr7:93112072-93112167 (-)	96	UUCAUUCCUUCAGUGUUGAAACAAUCUCUACUGAACCAGCUUCAAACAAGUUCACUGGAGUUUGUUUCAAUAUUGCAAGAAUGAUAAGAUGGAAGC	MI0003674_st	MI0003674	ENST00000359558 // sense // intron // 4 /// ENST00000360249 // sense // intron // 3 /// ENST00000394441 // sense // intron // 2 /// ENST00000415529 // sense // intron // 1 /// ENST00000421592 // sense // intron // 3 /// ENST00000423724 // sense // intron // 1 /// ENST00000426151 // sense // intron // 3 /// OTTHUMT00000254661 // sense // intron // 2 /// OTTHUMT00000341741 // sense // intron // 3 /…	hsa-mir-489 // chr7:93113248-93113331 (-) /// hsa-mir-653 // chr7:93112072-93112167 (-)	---
20510178	0.148722	0.656838	-0.508116	-1.42219	1.42219	down	miRNA-4_0	Drosophila sechellia	May 13, 2014	miRNA	miRBase	dse-miR-87	scaffold_3:5397160-5397180 (-)	21	UUGAGCAAAAUUUCAGGUGUG	MIMAT0008773_st	MIMAT0008773	---	---	---
20534929	1.22094	1.22094	0	1	1	-	miRNA-4_0	Rattus norvegicus	May 13, 2014	stem-loop	miRBase	rno-mir-23a	19:25638744-25638818 (-)	75	CGGCCGGCUGGGGUUCCUGGGGAUGGGAUUUGAUGCCAGUCACAAAUCACAUUGCCAGGGAUUUCCAACUGACCC	MI0000852_st	MI0000852	ENSRNOT00000064731 // antisense // intron // 3	rno-mir-23a // 19:25638744-25638818 (-) /// rno-mir-24-2 // 19:25638430-25638537 (-) /// rno-mir-27a // 19:25638578-25638664 (-)	---
20517050	0.731676	0.321321	0.410355	1.32901	1.32901	up	miRNA-4_0	Gallus gallus	May 13, 2014	miRNA	miRBase	gga-miR-3532-3p	chr5:32244891-32244912 (-)	22	UUGGAGGCUGCAGUGUCAUGGU	MIMAT0016383_st	MIMAT0016383	ENSGALT00000016012 // sense // intron // 2 /// ENSGALT00000045208 // sense // intron // 2 /// ENSGALT00000045281 // sense // intron // 2	---	---
20522638	0.29321	0.461828	-0.168618	-1.12398	1.12398	down	miRNA-4_0	Haemonchus contortus	May 13, 2014	miRNA	miRBase	hco-miR-5902-3p	---	22	AAGAGGAGCGUUGUCACAGUGA	MIMAT0023353_st	MIMAT0023353	---	---	---
20511432	0.368969	0.813813	-0.444844	-1.36117	1.36117	down	miRNA-4_0	Medicago truncatula	May 13, 2014	miRNA	miRBase	mtr-miR1510a-5p	chr5:18616312-18616332 (+)	21	UUGUCUUACCCAUUCCUCCCA	MIMAT0010032_st	MIMAT0010032	---	mtr-MIR1510b // chr5:18612353-18612588 (+) /// mtr-MIR1510a // chr5:18616293-18616456 (+) /// mtr-MIR2592j // chr5:18620902-18621150 (+)	---
20506493	0.624813	0.428184	0.196629	1.14602	1.14602	up	miRNA-4_0	Rattus norvegicus	May 13, 2014	miRNA	miRBase	rno-miR-880-5p	X:152850313-152850333 (-)	21	UACUCAGAUUGGUAUGAGUCA	MIMAT0017292_st	MIMAT0017292	ENSRNOT00000065935 // sense // intron // 1	rno-mir-871 // X:152856065-152856141 (-) /// rno-mir-878 // X:152851739-152851815 (-) /// rno-mir-880 // X:152850266-152850343 (-) /// rno-mir-881 // X:152852188-152852264 (-) /// rno-mir-463 // X:152844306-152844383 (-) /// rno-mir-471 // X:152840380-152840457 (-) /// rno-mir-3551 // X:152841101-152841182 (-) /// rno-mir-741 // X:152842633-152842728 (-)	---
20527266	5.81473	6.41509	-0.60036	-1.51609	1.51609	down	miRNA-4_0	Monodelphis domestica	May 13, 2014	miRNA	miRBase	mdo-miR-128b-3p	chr4:132653281-132653301 (+)	21	UCACAGUGAACCGGUCUCUUU	MIMAT0028609_st	MIMAT0028609	ENSMODT00000001123 // sense // intron // 20 /// ENSMODT00000028333 // sense // exon // 1	---	---
20516929	0.640533	0.987093	-0.34656	-1.27153	1.27153	down	miRNA-4_0	Schistosoma japonicum	May 13, 2014	miRNA	miRBase	sja-miR-219-3p	CABF01007005.1:4681-4702 (-)	22	AGAGGUGUUAAUGGACAUCAUA	MIMAT0016268_st	MIMAT0016268	---	---	---
20527140	0.847234	1.02783	-0.180596	-1.13335	1.13335	down	miRNA-4_0	Monodelphis domestica	May 13, 2014	miRNA	miRBase	mdo-miR-29a-2-5p	chr2:114183828-114183848 (-)	21	CCGAUUUCUCUUGGUGUUCAG	MIMAT0031023_st	MIMAT0031023	ENSMODT00000040384 // sense // exon // 1	mdo-mir-29a-2 // chr2:114183793-114183848 (-) /// mdo-mir-29b-2 // chr2:114184522-114184585 (-)	---
20526354	0.368969	0.582697	-0.213728	-1.15968	1.15968	down	miRNA-4_0	Malus domestica	May 13, 2014	miRNA	miRBase	mdm-miR482c	---	22	UCUUUCCUAACCCUCCCAUUCC	MIMAT0026023_st	MIMAT0026023	---	---	---
20500006	1.31005	2.13212	-0.82207	-1.76794	1.76794	down	miRNA-4_0	Caenorhabditis elegans	May 13, 2014	miRNA	miRBase	cel-miR-2-5p	I:9372817-9372838 (-)	22	CAUCAAAGCGGUGGUUGAUGUG	MIMAT0020302_st	MIMAT0020302	F16A11.3a.1 // sense // intron // 5 /// F16A11.3a.2 // sense // intron // 5 /// F16A11.3b.1 // sense // intron // 5 /// F16A11.3b.2 // sense // intron // 5 /// F16A11.3c.1 // sense // intron // 5 /// F16A11.3c.2 // sense // intron // 5 /// F16A11.3d // sense // intron // 8 /// M04C9.7 // sense // exon // 1	cel-mir-2 // I:9372760-9372857 (-) /// cel-mir-71 // I:9379919-9380012 (-)	---
20530141	0.228155	0.758	-0.529845	-1.44377	1.44377	down	miRNA-4_0	Branchiostoma belcheri	May 13, 2014	miRNA	miRBase	bbe-miR-125b-3p	---	22	UCACAAGUUAGGGUCUCAGGGA	MIMAT0031581_st	MIMAT0031581	---	---	---
20526622	4.57958	3.4478	1.13178	2.19129	2.19129	up	miRNA-4_0	Cyprinus carpio	May 13, 2014	miRNA	miRBase	ccr-miR-27d	---	21	UUCACAGUGGCUAAGUUCUUC	MIMAT0026285_st	MIMAT0026285	---	---	---
20512872	0.507859	0.24718	0.260679	1.19804	1.19804	up	miRNA-4_0	Drosophila simulans	May 13, 2014	miRNA	miRBase	dsi-miR-965-3p	2L:248280-248301 (-)	22	UAAGCGUAUAGCUUUUCCCCUU	MIMAT0012472_st	MIMAT0012472	---	---	---
20522946	0.394085	0.180359	0.213726	1.15968	1.15968	up	miRNA-4_0	Brassica napus	May 13, 2014	miRNA	miRBase	bna-miR6029	EM:AC189547:50970-50990 (-)	21	UGGGGUUGUGAUUUCAGGCUU	MIMAT0023649_st	MIMAT0023649	---	---	---
20528670	0.937531	0.937531	0	1	1	-	miRNA-4_0	Oryza sativa	May 13, 2014	miRNA	miRBase	osa-miR7692-3p	Chr1:26250474-26250497 (+)	24	UGACUUGGCAUGCUUACGUGGCAC	MIMAT0029956_st	MIMAT0029956	---	---	---
20502039	0.591391	0.591391	0	1	1	-	miRNA-4_0	Drosophila pseudoobscura	May 13, 2014	miRNA	miRBase	dps-miR-309	3:12677893-12677914 (-)	22	GCACUGGGUGAAGUUUGUCUUA	MIMAT0001259_st	MIMAT0001259	---	dps-mir-3 // 3:12677755-12677827 (-) /// dps-mir-4 // 3:12677418-12677498 (-) /// dps-mir-5 // 3:12677240-12677311 (-) /// dps-mir-6-1 // 3:12677098-12677177 (-) /// dps-mir-6-3 // 3:12676804-12676883 (-) /// dps-mir-6-2 // 3:12676947-12677029 (-) /// dps-mir-286 // 3:12677589-12677685 (-) /// dps-mir-309 // 3:12677889-12677956 (-)	microcosm // DPSCG10023-RA_3_UTR // --- /// microcosm // DPSCG10160-RA_3_UTR // --- /// microcosm // DPSCG10165-RA_3_UTR // --- /// microcosm // DPSCG10171-RA_3_UTR // --- /// microcosm // DPSCG10250-RA_3_UTR // --- /// microcosm // DPSCG10298-RA_3_UTR // --- /// microcosm // DPSCG10365-RC_3_UTR // --- /// microcosm // DPSCG10384-RA_3_UTR // --- /// microcosm // DPSCG10393-RA_3_UTR // --- /// mic…
20509360	0.766279	0.355924	0.410355	1.32901	1.32901	up	miRNA-4_0	Pan troglodytes	May 13, 2014	miRNA	miRBase	ptr-miR-1283	19:58596682-58596703 (+)	22	UCUACAAAGGAAAGCGCUUUCU	MIMAT0008002_st	MIMAT0008002	---	ptr-mir-1283 // 19:58596670-58596755 (+) /// ptr-mir-515-1 // 19:58587175-58587256 (+) /// ptr-mir-515-2 // 19:58593186-58593267 (+) /// ptr-mir-519b // 19:58603358-58603437 (+) /// ptr-mir-519c // 19:58594657-58594742 (+) /// ptr-mir-519e // 19:58588116-58588201 (+) /// ptr-mir-520a // 19:58599052-58599135 (+) /// ptr-mir-520f // 19:58590323-58590408 (+) /// ptr-mir-523 // 19:58606558-58606636 (…	---
20519559	0.836754	1.06787	-0.231116	-1.17374	1.17374	down	miRNA-4_0	Homo sapiens	May 13, 2014	miRNA	miRBase	hsa-miR-4723-5p	chr17:26687683-26687706 (+)	24	UGGGGGAGCCAUGAGAUAAGAGCA	MIMAT0019838_st	MIMAT0019838	ENST00000292114 // sense // intron // 4 /// ENST00000395404 // sense // intron // 3 /// ENST00000483505 // sense // exon // 4 /// ENST00000509083 // sense // intron // 4 /// ENST00000555264 // sense // intron // 5 /// ENST00000577317 // sense // intron // 2 /// ENST00000580868 // sense // intron // 3 /// ENST00000585027 // sense // intron // 1 /// ENST00000591482 // sense // intron // 4 /// OTTHU…	---	---
20513121	1.23301	0.642056	0.590954	1.50624	1.50624	up	miRNA-4_0	Medicago truncatula	May 13, 2014	miRNA	miRBase	mtr-miR2655b	chr7:18275181-18275201 (+)	21	CGUUUUGGUCCCUUAACUUUA	MIMAT0013441_st	MIMAT0013441	---	---	---
20528217	1.59039	2.12024	-0.52985	-1.44378	1.44378	down	miRNA-4_0	Ictalurus punctatus	May 13, 2014	miRNA	miRBase	ipu-miR-365	---	20	AGGGACUUUUAGGGGCAGCU	MIMAT0029507_st	MIMAT0029507	---	---	---
20521616	0.853998	0.640272	0.213726	1.15968	1.15968	up	miRNA-4_0	Anolis carolinensis	May 13, 2014	miRNA	miRBase	aca-miR-5466	GL344051.1:57242-57263 (-)	22	UGGAUGAUGGGCAAAGAACUGC	MIMAT0022099_st	MIMAT0022099	ENSACAT00000001110 // sense // intron // 4	---	---
20525586	1.16474	0.68619	0.47855	1.39334	1.39334	up	miRNA-4_0	Homo sapiens	May 13, 2014	miRNA	miRBase	hsa-miR-6812-3p	chr20:44054193-44054213 (+)	21	CCGCUCUUCCCCUGACCCCAG	MIMAT0027525_st	MIMAT0027525	ENST00000279035 // sense // intron // 9 /// ENST00000279036 // sense // intron // 11 /// ENST00000341555 // sense // intron // 6 /// ENST00000372689 // sense // intron // 10 /// ENST00000535404 // sense // intron // 10 /// ENST00000543458 // sense // intron // 10 /// ENST00000545755 // sense // intron // 8 /// OTTHUMT00000079434 // sense // intron // 11	---	---
20516374	0.771308	0.394085	0.377223	1.29884	1.29884	up	miRNA-4_0	Nasonia vitripennis	May 13, 2014	miRNA	miRBase	nvi-miR-928	chr4:33566834-33566854 (-)	21	GUGGCUGUGGAAGCUCGCGAA	MIMAT0015705_st	MIMAT0015705	---	---	---
20514155	0.845449	0.648821	0.196628	1.14602	1.14602	up	miRNA-4_0	Bombyx mori	May 13, 2014	miRNA	miRBase	bmo-miR-2854	nscaf2779:40687-40707 (-)	21	UCUUUCAAAACUGCAGGACGG	MIMAT0013789_st	MIMAT0013789	---	---	---
20537547	0.409416	0.755976	-0.34656	-1.27153	1.27153	down	miRNA-4_0	Homo sapiens	May 13, 2014	stem-loop	miRBase	hsa-mir-6803	chr19:55756554-55756618 (-)	65	CUCCUCUGGGGGUGGGGGGCUGGGCGUGGUGGACAGCGAUGCAUCCCUCGCCUUCUCACCCUCAG	MI0022648_st	MI0022648	ENST00000412770 // sense // intron // 4 /// ENST00000587283 // sense // intron // 3 /// OTTHUMT00000452663 // sense // intron // 4 /// OTTHUMT00000452664 // sense // intron // 3	hsa-mir-6802 // chr19:55751280-55751344 (-) /// hsa-mir-6803 // chr19:55756554-55756618 (-)	---
20520335	1.4737	0.930508	0.543192	1.45719	1.45719	up	miRNA-4_0	Sus scrofa	May 13, 2014	miRNA	miRBase	ssc-miR-129b	chr18:21181563-21181583 (+)	21	CUUUUUGCGGUCUGGGCUUGC	MIMAT0020586_st	MIMAT0020586	---	---	---
20501060	0.747135	0.747135	0	1	1	-	miRNA-4_0	Oryza sativa	May 13, 2014	miRNA	miRBase	osa-miR160d-5p	Chr3:32454995-32455015 (+)	21	UGCCUGGCUCCCUGUAUGCCA	MIMAT0000631_st	MIMAT0000631	---	---	---
20508884	0.146937	0.394375	-0.247438	-1.1871	1.1871	down	miRNA-4_0	Caenorhabditis elegans	May 13, 2014	miRNA	miRBase	cel-miR-1817	I:10869425-10869447 (-)	23	UAGCCAAUGUCUUCUCUAUCAUG	MIMAT0006584_st	MIMAT0006584	Y37F4.9 // sense // exon // 1	---	MTI // --- // F21D5.7
20507658	0.616796	1.02715	-0.410354	-1.32901	1.32901	down	miRNA-4_0	Ornithorhynchus anatinus	May 13, 2014	miRNA	miRBase	oan-miR-1421ac-2-3p	X1:44308450-44308470 (-)	21	UGCAUCAUGCGUGACCUCCCC	MIMAT0007302_st	MIMAT0007302	---	oan-mir-1421ab-1 // X1:44298540-44298604 (-) /// oan-mir-1414 // X1:44306726-44306812 (-) /// oan-mir-1421ac-1 // X1:44311290-44311413 (-) /// oan-mir-1421ad // X1:44314924-44315009 (-) /// oan-mir-1421ae // X1:44316162-44316264 (-) /// oan-mir-1419e // X1:44317624-44317710 (-) /// oan-mir-1421y-3 // X1:44303056-44303140 (-) /// oan-mir-1419c-3 // X1:44304901-44305008 (-) /// oan-mir-1421ac-2 // …	---
20505433	1.45616	1.45616	0	1	1	-	miRNA-4_0	Monodelphis domestica	May 13, 2014	miRNA	miRBase	mdo-miR-135a-3p	chr8:74872700-74872721 (+)	22	AUGUAGGGAUGGAAGCCAUGAA	MIMAT0026666_st	MIMAT0026666	---	---	---
20502246	0.56613	0.385536	0.180594	1.13335	1.13335	up	miRNA-4_0	Mus musculus	May 13, 2014	miRNA	miRBase	mmu-miR-433-3p	chr12:109591781-109591802 (+)	22	AUCAUGAUGGGCUCCUCGGUGU	MIMAT0001420_st	MIMAT0001420	ENSMUST00000149046 // antisense // exon // 2	mmu-mir-127 // chr12:109592846-109592915 (+) /// mmu-mir-136 // chr12:109595327-109595388 (+) /// mmu-mir-337 // chr12:109585789-109585885 (+) /// mmu-mir-431 // chr12:109590447-109590537 (+) /// mmu-mir-433 // chr12:109591715-109591838 (+) /// mmu-mir-434 // chr12:109594506-109594599 (+) /// mmu-mir-540 // chr12:109586080-109586146 (+) /// mmu-mir-665 // chr12:109586314-109586407 (+) /// mmu-mir…	MTI // --- // Rtl1 /// microcosm // ENSMUST00000000163 // Igsf5 /// microcosm // ENSMUST00000000194 // Ccl12 /// microcosm // ENSMUST00000000310 // Pemt /// microcosm // ENSMUST00000000348 // Rtcd1 /// microcosm // ENSMUST00000000445 // Myf5 /// microcosm // ENSMUST00000000466 // Adfp /// microcosm // ENSMUST00000000573 // Ovgp1 /// microcosm // ENSMUST00000000619 // Clcn4-2 /// microcosm // ENSM…
20536688	0.492688	0.245251	0.247437	1.1871	1.1871	up	miRNA-4_0	Homo sapiens	May 13, 2014	stem-loop	miRBase	hsa-mir-4437	chr2:182170320-182170379 (-)	60	ACUUUGUGCAUUGGGUCCACAAGGAGGGGAUGACCCUUGUGGGCUCAGGGUACAAAGGUU	MI0016778_st	MI0016778	ENST00000424170 // antisense // intron // 4 /// ENST00000424655 // antisense // intron // 2 /// ENST00000428474 // antisense // intron // 2 /// ENST00000435411 // antisense // intron // 3 /// OTTHUMT00000334384 // antisense // intron // 3 /// OTTHUMT00000334385 // antisense // intron // 4 /// OTTHUMT00000334387 // antisense // intron // 2 /// OTTHUMT00000334388 // antisense // intron // 2	---	---
20527358	0.813813	0.813813	0	1	1	-	miRNA-4_0	Monodelphis domestica	May 13, 2014	miRNA	miRBase	mdo-miR-16-2-3p	chr7:242919053-242919074 (-)	22	CCAAUAUUACUGUGCUGCUUUA	MIMAT0031103_st	MIMAT0031103	ENSMODT00000020770 // antisense // intron // 1 /// ENSMODT00000021051 // sense // intron // 7 /// ENSMODT00000029432 // sense // exon // 1	---	---
20508990	0.805117	0.591391	0.213726	1.15968	1.15968	up	miRNA-4_0	Canis familiaris	May 13, 2014	miRNA	miRBase	cfa-miR-146a	chr4:50248633-50248654 (-)	22	UGAGAACUGAAUUCCAUGGGUU	MIMAT0006684_st	MIMAT0006684	---	---	---
20502314	0.458297	0.689414	-0.231117	-1.17374	1.17374	down	miRNA-4_0	Apis mellifera	May 13, 2014	miRNA	miRBase	ame-miR-9b	Group15.33:20377-20399 (-)	23	GCUUUGGUAAUCUAGCUUUAUGA	MIMAT0001492_st	MIMAT0001492	---	ame-mir-9b // Group15.33:20325-20416 (-) /// ame-mir-79 // Group15.33:20314-20413 (+) /// ame-mir-306 // Group15.33:20090-20216 (+)	---
20516152	0.155098	0.59994	-0.444842	-1.36117	1.36117	down	miRNA-4_0	Arabidopsis lyrata	May 13, 2014	miRNA	miRBase	aly-miR846-3p	GL348714.1:2587084-2587104 (-)	21	UUGAAUUGAAGUGCUUGAAUU	MIMAT0017636_st	MIMAT0017636	---	aly-MIR842 // GL348714.1:2587536-2587692 (-) /// aly-MIR846 // GL348714.1:2586985-2587456 (-)	---
20534410	0.33763	0.845153	-0.507523	-1.42161	1.42161	down	miRNA-4_0	Mus musculus	May 13, 2014	stem-loop	miRBase	mmu-mir-1a-1	chr2:180389048-180389124 (+)	77	GCUUGGGACACAUACUUCUUUAUAUGCCCAUAUGAACCUGCUAAGCUAUGGAAUGUAAAGAAGUAUGUAUUUCAGGC	MI0000139_st	MI0000139	---	mmu-mir-1a-1 // chr2:180389048-180389124 (+) /// mmu-mir-133a-2 // chr2:180398379-180398482 (+)	---
20517380	0.649113	0.302553	0.34656	1.27153	1.27153	up	miRNA-4_0	Ciona intestinalis	May 13, 2014	miRNA	miRBase	cin-miR-4053-5p	scaffold_55:627191-627209 (-)	19	CGCCGGGGUAUGACGUCGU	MIMAT0016595_st	MIMAT0016595	---	---	---
20534514	0.585892	0.996247	-0.410355	-1.32901	1.32901	down	miRNA-4_0	Homo sapiens	May 13, 2014	stem-loop	miRBase	hsa-mir-181a-2	chr9:127454721-127454830 (+)	110	AGAAGGGCUAUCAGGCCAGCCUUCAGAGGACUCCAAGGAACAUUCAACGCUGUCGGUGAGUUUGGGAUUUGAAAAAACCACUGACCGUUGACUGUACCUUGGGGUCCUUA	MI0000269_st	MI0000269	ENST00000344523 // antisense // intron // 2 /// ENST00000373584 // antisense // intron // 2 /// ENST00000416460 // antisense // intron // 2 /// ENST00000429139 // sense // intron // 1 /// ENST00000487099 // antisense // intron // 2 /// OTTHUMT00000054033 // sense // intron // 1 /// OTTHUMT00000054043 // antisense // intron // 2 /// OTTHUMT00000356283 // antisense // intron // 2 /// OTTHUMT0000035…	hsa-mir-181a-2 // chr9:127454721-127454830 (+) /// hsa-mir-181b-2 // chr9:127455989-127456077 (+)	---
20510350	0.501237	0.732354	-0.231117	-1.17374	1.17374	down	miRNA-4_0	Drosophila virilis	May 13, 2014	miRNA	miRBase	dvi-miR-276b	scaffold_13049:16093277-16093298 (+)	22	UAGGAACUUAAUACCGUGCUCU	MIMAT0008942_st	MIMAT0008942	---	---	---
20501002	1.64357	0.845635	0.797935	1.73861	1.73861	up	miRNA-4_0	Rattus norvegicus	May 13, 2014	miRNA	miRBase	rno-miR-345-5p	6:133178821-133178841 (+)	21	UGCUGACCCCUAGUCCAGUGC	MIMAT0000594_st	MIMAT0000594	ENSRNOT00000005167 // sense // intron // 13	---	microcosm // ENSRNOT00000000048 // Idua /// microcosm // ENSRNOT00000000069 // Cplx1 /// microcosm // ENSRNOT00000000079 // Acot7 /// microcosm // ENSRNOT00000000248 // Zfp354c /// microcosm // ENSRNOT00000000271 // --- /// microcosm // ENSRNOT00000000279 // RGD1306674_predicted /// microcosm // ENSRNOT00000000514 // --- /// microcosm // ENSRNOT00000000582 // --- /// microcosm // ENSRNOT000000005…
20508934	0.952313	0.952313	0	1	1	-	miRNA-4_0	Canis familiaris	May 13, 2014	miRNA	miRBase	cfa-miR-135a-3p	chr15:37181459-37181480 (+)	22	UGUAGGGAUGGAAGCCAUGAAA	MIMAT0006628_st	MIMAT0006628	ENSCAFT00000032712 // sense // exon // 1	---	---
20505683	0.377519	0.377519	0	1	1	-	miRNA-4_0	Mus musculus	May 13, 2014	miRNA	miRBase	mmu-miR-190b-5p	chr3:90070030-90070050 (+)	21	UGAUAUGUUUGAUAUUGGGUU	MIMAT0004852_st	MIMAT0004852	---	---	microcosm // ENSMUST00000000171 // Pih1d2 /// microcosm // ENSMUST00000000335 // Comt /// microcosm // ENSMUST00000000450 // Pparg /// microcosm // ENSMUST00000000746 // Dnmt3l /// microcosm // ENSMUST00000001113 // Samd9l /// microcosm // ENSMUST00000001254 // Slc26a3 /// microcosm // ENSMUST00000001513 // Tubb6 /// microcosm // ENSMUST00000001620 // Fxr1h /// microcosm // ENSMUST00000001757 // …
20519956	0.747135	0.747135	0	1	1	-	miRNA-4_0	Branchiostoma floridae	May 13, 2014	miRNA	miRBase	bfl-miR-4894	Bf_V2_258:862783-862804 (-)	22	UCUGGGGCAAUUAAGGUUACGA	MIMAT0020485_st	MIMAT0020485	---	bfl-mir-4872a // Bf_V2_258:862903-862990 (-) /// bfl-mir-4894 // Bf_V2_258:862728-862820 (-)	---
20521683	0.475833	0.475833	0	1	1	-	miRNA-4_0	Oryza sativa	May 13, 2014	miRNA	miRBase	osa-miR5523	Chr4:18205684-18205705 (-)	22	UGAGGAGGAACAUAUUUACUAG	MIMAT0022157_st	MIMAT0022157	---	---	---
20509594	0.377519	0.377519	0	1	1	-	miRNA-4_0	Pan troglodytes	May 13, 2014	miRNA	miRBase	ptr-miR-555	1:133598714-133598734 (-)	21	AGGGUAAGCUGAACCUCUGAU	MIMAT0008236_st	MIMAT0008236	ENSPTRT00000002622 // sense // intron // 21 /// ENSPTRT00000054709 // sense // exon // 1	---	---
20537336	1.08654	1.08654	0	1	1	-	miRNA-4_0	Mus musculus	May 13, 2014	stem-loop	miRBase	mmu-mir-6346	chr1:118954220-118954300 (+)	81	GUGGCAGGGCAGAUGACCCAAGUCCAGAUCGUUGGAACCUAUAUAAAGCCAGAUACGAUAGCAGGUGUCUGCAAUGCCAAA	MI0021874_st	MI0021874	ENSMUST00000062483 // antisense // intron // 2 /// ENSMUST00000159678 // antisense // intron // 1 /// ENSMUST00000159839 // antisense // intron // 2 /// ENSMUST00000160991 // antisense // intron // 2 /// ENSMUST00000161056 // antisense // intron // 2 /// ENSMUST00000161301 // antisense // intron // 3 /// ENSMUST00000161451 // antisense // intron // 2 /// ENSMUST00000162552 // antisense // intron …	---	---
20523359	0.287222	0.467816	-0.180594	-1.13335	1.13335	down	miRNA-4_0	Pan troglodytes	May 13, 2014	miRNA	miRBase	ptr-miR-4536	X:56142510-56142529 (+)	20	UGUGGUAGAUAUAUGCACGA	MIMAT0024052_st	MIMAT0024052	---	---	---
20518750	0.821973	0.608246	0.213727	1.15968	1.15968	up	miRNA-4_0	Citrus sinensis	May 13, 2014	miRNA	miRBase	csi-miR408	---	21	AUGCACUGCCUCUUCCCUGGC	MIMAT0018472_st	MIMAT0018472	---	---	---
20503286	10.6016	10.6459	-0.0443	-1.03118	1.03118	down	miRNA-4_0	Saguinus labiatus	May 13, 2014	miRNA	miRBase	sla-miR-22	---	22	AAGCUGCCAGUUGAAGAACUGU	MIMAT0002333_st	MIMAT0002333	---	---	---
20527877	0.385536	0.56613	-0.180594	-1.13335	1.13335	down	miRNA-4_0	Manihot esculenta	May 13, 2014	miRNA	miRBase	mes-miR164d	scaffold06700:167819-167839 (+)	21	UGGAGAAGCAGGGCACAUGCU	MIMAT0029191_st	MIMAT0029191	---	---	---
20501731	0.377519	0.377519	0	1	1	-	miRNA-4_0	Oryza sativa	May 13, 2014	miRNA	miRBase	osa-miR169g	Chr4:19420087-19420107 (+)	21	UAGCCAAGGAUGACUUGCCUA	MIMAT0001052_st	MIMAT0001052	---	---	---
20536045	0.903432	0.493078	0.410354	1.32901	1.32901	up	miRNA-4_0	Mus musculus	May 13, 2014	stem-loop	miRBase	mmu-mir-664	chr1:185242975-185243043 (+)	69	CUGGCUGGGGAAAAUGACUGGAUAGAAAACAUUAUUCUAUUCAUUUACUCCCCAGCCUACACAUGAAAG	MI0012531_st	MI0012531	ENSMUST00000069652 // sense // intron // 9 /// ENSMUST00000104383 // sense // exon // 1	---	---
20519092	0.467139	0.698255	-0.231116	-1.17374	1.17374	down	miRNA-4_0	Petromyzon marinus	May 13, 2014	miRNA	miRBase	pma-miR-9a-5p	GL492128.1:62-83 (+)	22	UCUUUGGUUAUCUAGCUGUAUG	MIMAT0019373_st	MIMAT0019373	---	---	---
20529114	0.484383	0.270656	0.213727	1.15968	1.15968	up	miRNA-4_0	Populus trichocarpa	May 13, 2014	miRNA	miRBase	ptc-miR7840	scaffold_9:7737223-7737243 (+)	21	CAAGGAGUAAUUAGUGACAUC	MIMAT0030397_st	MIMAT0030397	---	---	---
20522205	4.81355	5.01143	-0.19788	-1.14701	1.14701	down	miRNA-4_0	Oryzias latipes	May 13, 2014	miRNA	miRBase	ola-miR-140-5p	6:22770475-22770496 (+)	22	CAGUGGUUUUACCCUAUGGUAG	MIMAT0022552_st	MIMAT0022552	ENSORLT00000018959 // sense // intron // 22	---	---
20520248	0.368969	0.582697	-0.213728	-1.15968	1.15968	down	miRNA-4_0	Glycine max	May 13, 2014	miRNA	miRBase	gma-miR171h	chr6:10859630-10859650 (-)	21	AUUGAGACGAGCCGAAUCAAU	MIMAT0021054_st	MIMAT0021054	---	gma-MIR171h // chr6:10859561-10859711 (-) /// gma-MIR171s // chr6:10859290-10859391 (-)	---
20509835	0.609482	0.443515	0.165967	1.12192	1.12192	up	miRNA-4_0	Drosophila ananassae	May 13, 2014	miRNA	miRBase	dan-miR-184-5p	scaffold_13266:16524638-16524658 (-)	21	CCUUAUCAUUCUCGCGCCCCG	MIMAT0008435_st	MIMAT0008435	---	---	---
20502319	3.14899	2.64096	0.50803	1.42211	1.42211	up	miRNA-4_0	Anopheles gambiae	May 13, 2014	miRNA	miRBase	aga-miR-10	2R:59711825-59711845 (-)	21	ACCCUGUAGAUCCGAAUUUGU	MIMAT0001497_st	MIMAT0001497	---	---	microcosm // AGAP000004-RA // --- /// microcosm // AGAP000044-RA // --- /// microcosm // AGAP000045-RA // GPROAR1 /// microcosm // AGAP000079-RA // --- /// microcosm // AGAP000098-RA // --- /// microcosm // AGAP000172-RA // --- /// microcosm // AGAP000176-RA // --- /// microcosm // AGAP000195-RA // --- /// microcosm // AGAP000196-RA // --- /// microcosm // AGAP000220-RA // --- /// microcosm // AG…
20515854	0.40278	0.40278	0	1	1	-	miRNA-4_0	Bombyx mori	May 13, 2014	miRNA	miRBase	bmo-miR-3387-5p	nscaf2847:8208639-8208659 (-) /// nscaf2964:3541368-3541388 (-) /// scaffold32018:310-330 (+) /// scaffold8199:269-289 (+)	21	ACAUUAAUGAAAACGAUCGUG	MIMAT0015585_st	MIMAT0015585	---	---	---
20515922	0.394763	0.591391	-0.196628	-1.14602	1.14602	down	miRNA-4_0	Arabidopsis lyrata	May 13, 2014	miRNA	miRBase	aly-miR156e-3p	GL348718.1:4871453-4871473 (+)	21	GCUUACUCUCUCUCUGUCACC	MIMAT0017406_st	MIMAT0017406	---	---	---
20506015	0.582697	0.582697	0	1	1	-	miRNA-4_0	Homo sapiens	May 13, 2014	miRNA	miRBase	hsa-miR-943	chr4:1988130-1988150 (-)	21	CUGACUGUUGCCGUCCUCCAG	MIMAT0004986_st	MIMAT0004986	ENST00000333877 // sense // 3UTR // 4 /// ENST00000382882 // sense // exon // 5 /// ENST00000411638 // sense // exon // 5 /// ENST00000416258 // sense // exon // 5 /// ENST00000421397 // sense // 3UTR // 5 /// ENST00000431323 // sense // exon // 5 /// ENST00000453740 // sense // exon // 4 /// ENST00000455762 // sense // exon // 7 /// ENST00000463820 // sense // exon // 4 /// ENST00000467661 // se…	---	MTI // --- // RAD1 /// microcosm // ENST00000003084 // CFTR /// microcosm // ENST00000006275 // TRAPPC6A /// microcosm // ENST00000006777 // NM_001040457.1 /// microcosm // ENST00000008527 // CRY1 /// microcosm // ENST00000024061 // SLC45A4 /// microcosm // ENST00000045083 // C20orf175 /// microcosm // ENST00000064571 // CBLN4 /// microcosm // ENST00000064778 // KIAA0280 /// microcosm // ENST0000…
20528684	0.353639	0.187673	0.165966	1.12192	1.12192	up	miRNA-4_0	Medicago truncatula	May 13, 2014	miRNA	miRBase	mtr-miR2659g	chr7:7636686-7636706 (+)	21	CCAUGGGUGCGACUUGGUAAG	MIMAT0029970_st	MIMAT0029970	---	---	---
20527116	0.928432	0.385243	0.543189	1.45719	1.45719	up	miRNA-4_0	Monodelphis domestica	May 13, 2014	miRNA	miRBase	mdo-miR-7251-5p	chr1:366217902-366217922 (+)	21	ACUAAGCUGGGUGGAUAGUCA	MIMAT0028468_st	MIMAT0028468	ENSMODT00000009409 // sense // intron // 1	---	---
20514586	1.06125	1.06125	0	1	1	-	miRNA-4_0	Brugia malayi	May 13, 2014	miRNA	miRBase	bma-miR-100d	DS238870.1:85667-85688 (-)	22	UACCCGUAGCUCCGAAUAUGUG	MIMAT0014115_st	MIMAT0014115	---	bma-mir-100a // DS238870.1:84696-84786 (-) /// bma-mir-100d // DS238870.1:85613-85703 (-)	---
20525819	0.582697	0.813813	-0.231116	-1.17374	1.17374	down	miRNA-4_0	Mus musculus	May 13, 2014	miRNA	miRBase	mmu-miR-6929-5p	chr11:101419228-101419248 (-)	21	AGGGAGGAGCAGCAUCUGUGA	MIMAT0027758_st	MIMAT0027758	ENSMUST00000103102 // sense // intron // 5 /// ENSMUST00000107252 // sense // intron // 6 /// ENSMUST00000107257 // sense // intron // 6 /// ENSMUST00000107259 // sense // intron // 6 /// OTTMUST00000112353 // sense // intron // 6 /// OTTMUST00000112354 // sense // intron // 6 /// OTTMUST00000112355 // sense // intron // 6 /// OTTMUST00000112356 // sense // intron // 5	---	---
20532971	0.813813	0.368969	0.444844	1.36117	1.36117	up	miRNA-4_0	Homo sapiens	May 13, 2014	snoRNA	Ensembl	ENSG00000206947	chr7:39368602-39368733 (-)	132	CTTCCCATTTATTTGCTGCTTATAGTCTCACTGTGATATGAGCAATTATACACATGGGATAAAATAATATTGAGCCACTGTAAATTGAGATGAAGTAACCGTTTTCATATCTTCTGCATGGACTAGACATTG	ENSG00000206947_x_st	ENSG00000206947	---	---	---
20510384	0.591391	0.591391	0	1	1	-	miRNA-4_0	Drosophila virilis	May 13, 2014	miRNA	miRBase	dvi-miR-79	scaffold_12963:12863056-12863077 (-)	22	UAAAGCUAGAUUACCAAAGCAU	MIMAT0008975_st	MIMAT0008975	---	dvi-mir-306 // scaffold_12963:12863214-12863292 (-) /// dvi-mir-9c // scaffold_12963:12863849-12863937 (-) /// dvi-mir-9b // scaffold_12963:12862861-12862949 (-) /// dvi-mir-79 // scaffold_12963:12863042-12863133 (-)	---
20510349	0.71511	0.71511	0	1	1	-	miRNA-4_0	Drosophila virilis	May 13, 2014	miRNA	miRBase	dvi-miR-33	scaffold_13049:22941176-22941196 (-)	21	AGGUGCAUUGUAGUCGCAUUG	MIMAT0008941_st	MIMAT0008941	---	---	---
20501557	1.3493	0.610065	0.739235	1.66929	1.66929	up	miRNA-4_0	Rattus norvegicus	May 13, 2014	miRNA	miRBase	rno-miR-223-3p	X:83869120-83869140 (+)	21	UGUCAGUUUGUCAAAUACCCC	MIMAT0000892_st	MIMAT0000892	---	---	MTI // --- // Cntn4 /// microcosm // ENSRNOT00000000010 // RGD1561237_predicted /// microcosm // ENSRNOT00000000025 // Hebp1_predicted /// microcosm // ENSRNOT00000000135 // Ibrdc3_predicted /// microcosm // ENSRNOT00000000167 // Ubxd3 /// microcosm // ENSRNOT00000000262 // Slc16a6 /// microcosm // ENSRNOT00000000327 // Foxo3a_predicted /// microcosm // ENSRNOT00000000365 // Hace1_predicted /// m…
20523460	6.25093	7.20811	-0.95718	-1.94151	1.94151	down	miRNA-4_0	Gorilla gorilla	May 13, 2014	miRNA	miRBase	ggo-miR-652	X:107464499-107464519 (+)	21	AAUGGCGCCACUAGGGUUGUG	MIMAT0024153_st	MIMAT0024153	ENSGGOT00000007314 // sense // intron // 3	---	---
20502912	0.287222	0.287222	0	1	1	-	miRNA-4_0	Populus trichocarpa	May 13, 2014	miRNA	miRBase	ptc-miR319f	scaffold_13:8843438-8843457 (+)	20	UUGGACUGAAGGGAGCUCCU	MIMAT0002007_st	MIMAT0002007	---	---	---
20534198	0.345145	0.67443	-0.329285	-1.25639	1.25639	down	miRNA-4_0	Homo sapiens	May 13, 2014	snoRNA	Ensembl	ENSG00000268369	chrHG1433_PATCH:51806347-51806474 (-)	128	GGGGTGTGCTCAGAGCAGGGGGCCTGAAGAATGGCTCCTCTGTTTACAACACACCCAACAGGAAGCTGGGGTCATCGTGATGAGGGGCACAAACTTGTGGCCTCCCTACAGACAAATGCCCTACATGT	ENSG00000268369_s_st	ENSG00000268369	---	---	---
20516621	0.368969	0.368969	0	1	1	-	miRNA-4_0	Pongo pygmaeus	May 13, 2014	miRNA	miRBase	ppy-miR-518b	19:55470756-55470777 (+)	22	GAAAGUGCAUCCUUUUAGAGGU	MIMAT0015953_st	MIMAT0015953	---	ppy-mir-518b // 19:55470706-55470788 (+) /// ppy-mir-518e // 19:55480152-55480238 (+) /// ppy-mir-518f // 19:55475773-55475859 (+) /// ppy-mir-520a // 19:55466122-55466202 (+) /// ppy-mir-520b // 19:55476981-55477041 (+) /// ppy-mir-523 // 19:55474120-55474206 (+) /// ppy-mir-525 // 19:55473271-55473356 (+) /// ppy-mir-526a-2 // 19:55461733-55461798 (+) /// ppy-mir-526b // 19:55469606-55469691 (+…	---
20513175	0.418111	0.764671	-0.34656	-1.27153	1.27153	down	miRNA-4_0	Medicago truncatula	May 13, 2014	miRNA	miRBase	mtr-miR2676a	chr1:25975093-25975113 (-)	21	CAUUGUUUGGAUAAUAAUUUG	MIMAT0013498_st	MIMAT0013498	---	---	---
20507730	0.698255	0.698255	0	1	1	-	miRNA-4_0	Gallus gallus	May 13, 2014	miRNA	miRBase	gga-miR-1460	chr1:6824925-6824948 (-)	24	AAUUUAUUGCAGCCUUCUCAGGGU	MIMAT0007338_st	MIMAT0007338	ENSGALT00000010765 // sense // intron // 4	---	---
20502069	0.599552	0.830668	-0.231116	-1.17374	1.17374	down	miRNA-4_0	Danio rerio	May 13, 2014	miRNA	miRBase	dre-miR-217	22:31336531-31336552 (-)	22	UACUGCAUCAGGAACUGAUUGG	MIMAT0001285_st	MIMAT0001285	---	dre-mir-216a // 22:31336713-31336801 (-) /// dre-mir-217 // 22:31336479-31336576 (-) /// dre-mir-216b // 22:31337021-31337097 (-)	microcosm // ENSDART00000000004 // slc35a5 /// microcosm // ENSDART00000000069 // slc9a3r2 /// microcosm // ENSDART00000000130 // nitr1m /// microcosm // ENSDART00000000781 // nsf /// microcosm // ENSDART00000001239 // gria3a /// microcosm // ENSDART00000001678 // adam8 /// microcosm // ENSDART00000001804 // kifc1 /// microcosm // ENSDART00000002215 // zgc:101617 /// microcosm // ENSDART000000024…
20519784	0.270656	0.715499	-0.444843	-1.36117	1.36117	down	miRNA-4_0	Theobroma cacao	May 13, 2014	miRNA	miRBase	tcc-miR403a	---	21	UUAGAUUCACGCACAAACUCG	MIMAT0020444_st	MIMAT0020444	---	---	---
20537350	0.747135	0.566541	0.180594	1.13335	1.13335	up	miRNA-4_0	Mus musculus	May 13, 2014	stem-loop	miRBase	mmu-mir-6360	chr18:23774864-23774989 (-)	126	GCAUCUGGGAGGGUGGUCAUAGGUUAACCUUAGUGUUGCUCAGGCAGCAGGAGAGUGUGCAUGUGUGCAGGGUAGGCCUGCAUCUGGGGGUCAUAGGUCAACUUUAGAAAGUGUUCCUCAGAAGCU	MI0021888_st	MI0021888	ENSMUST00000115830 // antisense // intron // 2 /// ENSMUST00000118826 // antisense // intron // 2 /// ENSMUST00000149943 // antisense // intron // 2 /// ENSMUST00000155708 // antisense // intron // 2 /// ENSMUST00000170802 // antisense // intron // 2 /// OTTMUST00000069882 // antisense // intron // 2 /// OTTMUST00000069900 // antisense // intron // 2 /// OTTMUST00000070499 // antisense // intron …	---	---
20501459	0.993729	0.40278	0.590949	1.50624	1.50624	up	miRNA-4_0	Rattus norvegicus	May 13, 2014	miRNA	miRBase	rno-miR-137-5p	2:214802318-214802339 (+)	22	ACGGGUAUUCUUGGGUGGAUAA	MIMAT0017126_st	MIMAT0017126	ENSRNOT00000056461 // antisense // intron // 3 /// ENSRNOT00000068767 // antisense // intron // 3 /// ENSRNOT00000073413 // antisense // intron // 4 /// ENSRNOT00000074310 // antisense // intron // 3	---	---
20519377	6.12087	5.59769	0.52318	1.43712	1.43712	up	miRNA-4_0	Petromyzon marinus	May 13, 2014	miRNA	miRBase	pma-miR-4624	---	23	CCGCGGUCGGGUCGGGCUGAGUG	MIMAT0019658_st	MIMAT0019658	---	---	---
20511018	0.377519	0.377519	0	1	1	-	miRNA-4_0	Saccoglossus kowalevskii	May 13, 2014	miRNA	miRBase	sko-miR-193a-3p	scaffold_1076:188792-188813 (+)	22	AACUGGCCUUUUAAGUCCCGCA	MIMAT0009635_st	MIMAT0009635	---	sko-mir-193a // scaffold_1076:188750-188818 (+) /// sko-mir-365 // scaffold_1076:190071-190157 (+) /// sko-mir-193b // scaffold_1076:189087-189164 (+) /// sko-mir-4817 // scaffold_1076:189077-189177 (-)	---
20538076	0.641414	1.26321	-0.621796	-1.53879	1.53879	down	miRNA-4_0	Mus musculus	May 13, 2014	stem-loop	miRBase	mmu-mir-8109	chr8:85700905-85701021 (+)	117	GAGCCCCGGCUCAUUUAAGCAGCGAGCGCAGCGCCGCGUGCCGGCCGCGGGGCCACUGCGCACGCGCAGCCCCGCCCUCCCGCGUGCCCCGCCCGCCACUCGCUUCCCGGGCCUCGC	MI0026041_st	MI0026041	---	---	---
20506698	0.903432	0.493078	0.410354	1.32901	1.32901	up	miRNA-4_0	Mouse cytomegalovirus	May 13, 2014	miRNA	miRBase	mcmv-miR-m108-1-5p	---	22	UCACGAGCAACCGCCCGAAAUG	MIMAT0005557_st	MIMAT0005557	---	---	---
20500273	0.377519	0.574147	-0.196628	-1.14602	1.14602	down	miRNA-4_0	Mus musculus	May 13, 2014	miRNA	miRBase	mmu-miR-9-5p	chr13:83738821-83738843 (+) /// chr3:88215613-88215635 (+) /// chr7:79505279-79505301 (+)	23	UCUUUGGUUAUCUAGCUGUAUGA	MIMAT0000142_st	MIMAT0000142	ENSMUST00000052354 // sense // exon // 1 /// ENSMUST00000083490 // sense // exon // 1 /// ENSMUST00000131907 // sense // exon // 4 /// OTTMUST00000084855 // sense // exon // 4 /// ENSMUST00000175135 // antisense // exon // 1 /// ENSMUST00000180582 // sense // intron // 2 /// ENSMUST00000181356 // sense // intron // 1 /// ENSMUST00000181396 // sense // intron // 1 /// ENSMUST00000181550 // sense /…	mmu-mir-9-1 // chr3:88215598-88215686 (+) /// mmu-mir-3093 // chr3:88215171-88215257 (+)	MTI // --- // Foxn2 /// microcosm // ENSMUST00000000221 // Scnn1g /// microcosm // ENSMUST00000000543 // Grasp /// microcosm // ENSMUST00000000573 // Ovgp1 /// microcosm // ENSMUST00000000904 // Gnb1l /// microcosm // ENSMUST00000001109 // 0610009O03Rik /// microcosm // ENSMUST00000001416 // Hars /// microcosm // ENSMUST00000001620 // Fxr1h /// microcosm // ENSMUST00000001667 // Csn3 /// microcos…
20521153	0.26196	0.493078	-0.231118	-1.17374	1.17374	down	miRNA-4_0	Glycine max	May 13, 2014	miRNA	miRBase	gma-miR159e-5p	chr7:9525089-9525108 (-)	20	GAGCUCCUUGAAGUCCAAUU	MIMAT0021640_st	MIMAT0021640	---	---	---
20504032	0.771308	0.394085	0.377223	1.29884	1.29884	up	miRNA-4_0	Fugu rubripes	May 13, 2014	miRNA	miRBase	fru-let-7j	HE602553.1:6795898-6795919 (-)	22	UGAGGUAGUUUUUUGUACAGUU	MIMAT0003013_st	MIMAT0003013	---	---	microcosm // ENSGACT00000000020 // DOCK3 /// microcosm // ENSGACT00000000045 // --- /// microcosm // ENSGACT00000000075 // --- /// microcosm // ENSGACT00000000081 // --- /// microcosm // ENSGACT00000000140 // --- /// microcosm // ENSGACT00000000171 // --- /// microcosm // ENSGACT00000000175 // PSMB8 /// microcosm // ENSGACT00000000183 // PSMB8 /// microcosm // ENSGACT00000000189 // --- /// microc…
20523718	5.19621	5.52945	-0.33324	-1.25984	1.25984	down	miRNA-4_0	Pongo pygmaeus	May 13, 2014	miRNA	miRBase	ppy-miR-151b	14:101636067-101636086 (-)	20	UCCAGGAGCUCACAGUCUAG	MIMAT0024394_st	MIMAT0024394	---	ppy-mir-342 // 14:101636286-101636384 (+) /// ppy-mir-151b // 14:101636045-101636154 (-)	---
20529719	0.475833	0.279205	0.196628	1.14602	1.14602	up	miRNA-4_0	Solanum tuberosum	May 13, 2014	miRNA	miRBase	stu-miR8041b-5p	JH137924.1:1395851-1395870 (-) /// JH138202.1:151858-151877 (+)	20	GUGCUUUGCUAUUUUCAUUG	MIMAT0031222_st	MIMAT0031222	---	---	---
20505841	0.821973	0.821973	0	1	1	-	miRNA-4_0	Medicago truncatula	May 13, 2014	miRNA	miRBase	mtr-miR398a-3p	chr5:18765678-18765698 (-)	21	UGUGUUCUCAGGUCACCCCUU	MIMAT0011085_st	MIMAT0011085	---	mtr-MIR398a // chr5:18765673-18765770 (-) /// mtr-MIR2119 // chr5:18765366-18765495 (-)	---
20517912	0.187673	0.353639	-0.165966	-1.12192	1.12192	down	miRNA-4_0	Homo sapiens	May 13, 2014	miRNA	miRBase	hsa-miR-3660	chr5:89312458-89312478 (-)	21	ACUGACAGGAGAGCAUUUUGA	MIMAT0018081_st	MIMAT0018081	---	---	---
20512864	0.484383	0.270656	0.213727	1.15968	1.15968	up	miRNA-4_0	Drosophila simulans	May 13, 2014	miRNA	miRBase	dsi-miR-1010-3p	3R:17926034-17926057 (+)	24	UUUCACCUAUCGUUCCAUUUGCAG	MIMAT0012464_st	MIMAT0012464	---	---	---
20511583	0.747135	0.747135	0	1	1	-	miRNA-4_0	Brassica rapa	May 13, 2014	miRNA	miRBase	bra-miR160a-5p	---	21	UGCCUGGCUCCCUGUAUGCCA	MIMAT0010154_st	MIMAT0010154	---	---	---
20538206	7.84088	8.01121	-0.17033	-1.12532	1.12532	down	miRNA-4_0	Homo sapiens	May 13, 2014	CDBox	snoRNABase	U56	chr20:2637270-2637340 (+)	71	CCACAATGATGGCAATATTTTTCGTCAACAGCAGTTCACCTAGTGAGTGTTGAGACTCTGGGTCTGAGTGA	U56_x_st	U56	---	---	---
20532804	0.607958	0.788552	-0.180594	-1.13335	1.13335	down	miRNA-4_0	Homo sapiens	May 13, 2014	snoRNA	Ensembl	ENSG00000200538	chr17:46459734-46459948 (-)	215	AAGACTATACTTTCAGGGATCATTTCTATAGTTAGTTGCTAGAGAAGTTTCTCTGGACATGTGGAGCACCAGAAACCATGAGAAGGAGATGTAGTGTTCTCTCCGGAGCATGAAGCTGGCTCTTGGTGTTGCTTCGCTGCACCTGCCATTTGCCATTGACAATCATTCTTCTCTTCCTCTGGGAGAGTAAGGAGGAGAGGACACAGTCTGAGTGG	ENSG00000200538_st	ENSG00000200538	---	---	---
20526709	0.526499	0.787178	-0.260679	-1.19804	1.19804	down	miRNA-4_0	Brugia malayi	May 13, 2014	miRNA	miRBase	bma-miR-5873	DS239401.1:5729-5748 (+) /// DS239401.1:21324-21343 (+) /// DS251975.1:174-193 (+)	20	UAGAUGUUGUUCUGAUUGAC	MIMAT0026372_st	MIMAT0026372	---	---	---
20503460	1.41504	1.41504	0	1	1	-	miRNA-4_0	Ateles geoffroyi	May 13, 2014	miRNA	miRBase	age-miR-34a	---	22	UGGCAGUGUCUUAGCUGGUUGU	MIMAT0002495_st	MIMAT0002495	---	---	---
20535004	0.788552	0.607958	0.180594	1.13335	1.13335	up	miRNA-4_0	Rattus norvegicus	May 13, 2014	stem-loop	miRBase	rno-mir-141	4:160840904-160840997 (-)	94	GGCUGACUCUGAGUCCAUCUUCCAGUGCAGUGUUGGAUGGUUGAAGUACGAAGCUCCUAACACUGUCUGGUAAAGAUGGCCCCCGGGUCAGUUC	MI0000914_st	MI0000914	---	rno-mir-141 // 4:160840904-160840997 (-) /// rno-mir-200c // 4:160841344-160841412 (-) /// rno-mir-3575 // 4:160841317-160841431 (+)	---
20529726	0.698255	0.698255	0	1	1	-	miRNA-4_0	Solanum tuberosum	May 13, 2014	miRNA	miRBase	stu-miR7122-5p	JH137909.1:1135981-1136002 (-)	22	UUAUACAGAGAAACCGCUGUCG	MIMAT0031224_st	MIMAT0031224	---	---	---
20527700	0.582697	0.813813	-0.231116	-1.17374	1.17374	down	miRNA-4_0	Ornithorhynchus anatinus	May 13, 2014	miRNA	miRBase	oan-miR-7432-5p	3:58986417-58986438 (+)	22	AGCAAAUGAAUAUCUGUCCUGG	MIMAT0029014_st	MIMAT0029014	ENSOANT00000019161 // sense // intron // 8	---	---
20534242	1.14625	1.50539	-0.35914	-1.28266	1.28266	down	miRNA-4_0	Homo sapiens	May 13, 2014	CDBox	snoRNABase	HBII-296B	chr17:2232419-2232504 (-)	86	AAGAGCCAATGATGTTTTTATTCAAAATGTCTGAACCTGTCTGAAGCATCCCAGTGATGCAACTTCTGTGTGATACTGAGGCTTTT	HBII-296B_x_st	HBII-296B	---	---	---
20522726	0.788552	0.607958	0.180594	1.13335	1.13335	up	miRNA-4_0	Haemonchus contortus	May 13, 2014	miRNA	miRBase	hco-miR-55	---	24	UACCCGUAUAAGCCGUCUGCCGGC	MIMAT0023441_st	MIMAT0023441	---	---	---
20526116	0.813813	0.368969	0.444844	1.36117	1.36117	up	miRNA-4_0	Mus musculus	May 13, 2014	miRNA	miRBase	mmu-miR-7074-3p	chr8:105951637-105951659 (-)	23	UAGGCCUUCUCCUCUCCCUGCAG	MIMAT0028055_st	MIMAT0028055	ENSMUST00000034370 // sense // intron // 7 /// ENSMUST00000116429 // sense // intron // 7 /// OTTMUST00000076845 // sense // intron // 7	---	---
20501225	0.367099	0.367099	0	1	1	-	miRNA-4_0	Homo sapiens	May 13, 2014	miRNA	miRBase	hsa-miR-369-5p	chr14:101531943-101531964 (+)	22	AGAUCGACCGUGUUAUAUUCGC	MIMAT0001621_st	MIMAT0001621	ENST00000362155 // sense // exon // 1	hsa-mir-154 // chr14:101526092-101526175 (+) /// hsa-mir-369 // chr14:101531935-101532004 (+) /// hsa-mir-377 // chr14:101528387-101528455 (+) /// hsa-mir-409 // chr14:101531637-101531715 (+) /// hsa-mir-412 // chr14:101531784-101531874 (+) /// hsa-mir-410 // chr14:101532249-101532328 (+) /// hsa-mir-496 // chr14:101526910-101527011 (+) /// hsa-mir-656 // chr14:101533061-101533138 (+) /// hsa-mir…	MTI // --- // DNMT3B /// microcosm // ENST00000005286 // TMEM132A /// microcosm // ENST00000011989 // CYP4F3 /// microcosm // ENST00000023939 // C20orf43 /// microcosm // ENST00000024061 // SLC45A4 /// microcosm // ENST00000057513 // TNIP3 /// microcosm // ENST00000078652 // Q6ZU30_HUMAN /// microcosm // ENST00000156825 // MBD3 /// microcosm // ENST00000158149 // C17orf85 /// microcosm // ENST000…
20506600	0.813813	0.582697	0.231116	1.17374	1.17374	up	miRNA-4_0	Triticum aestivum	May 13, 2014	miRNA	miRBase	tae-miR1137	BJ207484:233-252 (-) /// TA73756_4565:520-539 (-)	20	UAGUACAAAGUUGAGUCAUC	MIMAT0005372_st	MIMAT0005372	---	---	---
20506913	0.451953	0.285987	0.165966	1.12192	1.12192	up	miRNA-4_0	Brassica napus	May 13, 2014	miRNA	miRBase	bna-miR169a	EM:DU982154:680-700 (+)	21	CAGCCAAGGAUGACUUGCCGA	MIMAT0005612_st	MIMAT0005612	---	---	---
20522301	0.484528	0.698255	-0.213727	-1.15968	1.15968	down	miRNA-4_0	Oryzias latipes	May 13, 2014	miRNA	miRBase	ola-miR-31	18:10684124-10684146 (-)	23	GGGCAAGAUGUUGGCAUAGCUGU	MIMAT0022649_st	MIMAT0022649	ENSORLT00000026495 // sense // exon // 1	---	---
20515102	1.06125	0.813813	0.247437	1.1871	1.1871	up	miRNA-4_0	Taeniopygia guttata	May 13, 2014	miRNA	miRBase	tgu-miR-2992	chrZ:57612713-57612733 (+)	21	CCCCGGCAGGACAAAGUCUCU	MIMAT0014549_st	MIMAT0014549	---	---	---
20536125	0.467673	1.15995	-0.692277	-1.61583	1.61583	down	miRNA-4_0	Mus musculus	May 13, 2014	stem-loop	miRBase	mmu-mir-467a-3	chr2:10483678-10483760 (+)	83	UGUGCCCGUGUGCGUAAGUGCCUGCAUGUAUAUGCGUGUAUAUUUUAUGCAUAUACAUACACACACCUACACACACAUGCACA	MI0014056_x_st	MI0014056	ENSMUST00000041105 // sense // intron // 10 /// ENSMUST00000116594 // sense // intron // 11 /// OTTMUST00000026263 // sense // intron // 10	mmu-mir-467a-1 // chr2:10476346-10476418 (+) /// mmu-mir-669a-1 // chr2:10476853-10476949 (+) /// mmu-mir-669a-3 // chr2:10474433-10474541 (+) /// mmu-mir-467b // chr2:10481248-10481320 (+) /// mmu-mir-466b-1 // chr2:10474219-10474300 (+) /// mmu-mir-466c-1 // chr2:10481534-10481617 (+) /// mmu-mir-466e // chr2:10479088-10479171 (+) /// mmu-mir-467c // chr2:10473931-10474027 (+) /// mmu-mir-669k …	---
20516294	0.821621	1.35147	-0.529849	-1.44378	1.44378	down	miRNA-4_0	Ectocarpus siliculosus	May 13, 2014	miRNA	miRBase	esi-miR3462-3p	---	21	GUUCGGGAUUCUGGGACGAGG	MIMAT0017778_st	MIMAT0017778	---	---	---
20533854	0.591391	0.591391	0	1	1	-	miRNA-4_0	Homo sapiens	May 13, 2014	snoRNA	Ensembl	ENSG00000252020	chr22:21744085-21744227 (-)	143	TTCTCAGGTCCCCAGTGCAGCCCCAAGATGAGCCTGCAGTATTTTCCTTACATGATCTGGTCCTACTGTGGGCAGCGCTGCTGCCCAGAGCCTGAGAGGATTATGAAAACATGGCAACGGAAGTGAGGCCAGGGGACACAGCA	ENSG00000252020_s_st	ENSG00000252020	---	---	---
20523771	0.377519	0.574147	-0.196628	-1.14602	1.14602	down	miRNA-4_0	Manduca sexta	May 13, 2014	miRNA	miRBase	mse-miR-279c	JH668350.1:897922-897943 (-)	22	UGACUAGAUUUUCACUUAUCCU	MIMAT0024450_st	MIMAT0024450	---	---	---
20512538	0.591391	0.591391	0	1	1	-	miRNA-4_0	Bos taurus	May 13, 2014	miRNA	miRBase	bta-miR-2466-3p	chr8:907878-907899 (+)	22	GCAGCCCCUCCGUCUGACUCAG	MIMAT0012055_st	MIMAT0012055	ENSBTAT00000001432 // sense // intron // 13	---	---
20523754	0.526499	0.526499	0	1	1	-	miRNA-4_0	Manduca sexta	May 13, 2014	miRNA	miRBase	mse-miR-3338	JH668320.1:749072-749093 (+)	22	AUGUACUUACUUUGUUUGUUCU	MIMAT0024432_st	MIMAT0024432	---	---	---
20512911	0.184057	1.00612	-0.822063	-1.76793	1.76793	down	miRNA-4_0	Drosophila simulans	May 13, 2014	miRNA	miRBase	dsi-miR-2578	3R:2215128-2215149 (-)	22	GUAAGACAUUAACAUUGUUGAA	MIMAT0012511_st	MIMAT0012511	---	---	---
20506027	0.698255	0.698255	0	1	1	-	miRNA-4_0	Pinus taeda	May 13, 2014	miRNA	miRBase	pta-miR159c	---	21	CUUGGAUUGAAGGGAGCUCCC	MIMAT0004992_st	MIMAT0004992	---	---	---
20535776	0.747136	0.943764	-0.196628	-1.14602	1.14602	down	miRNA-4_0	Mus musculus	May 13, 2014	stem-loop	miRBase	mmu-mir-1188	chr12:109611822-109611941 (+)	120	AUACUCACAGUCUCCCAGCUGGUGUGAGGUUGGGCCAGGAUGAAACCCAAGGCUCUCCGAGGCUCCCCACCACACCCUGCUGCUGAAGACUGCCUAGCAAGGCUGUGCCGAGUGGUGUGG	MI0006290_st	MI0006290	ENSMUST00000182689 // sense // intron // 2 /// ENSMUST00000183215 // sense // intron // 2 /// OTTMUST00000113328 // sense // intron // 2 /// OTTMUST00000113329 // sense // intron // 2	mmu-mir-341 // chr12:109611500-109611595 (+) /// mmu-mir-370 // chr12:109618258-109618336 (+) /// mmu-mir-1188 // chr12:109611822-109611941 (+)	---
20519233	0.172342	0.582697	-0.410355	-1.32901	1.32901	down	miRNA-4_0	Petromyzon marinus	May 13, 2014	miRNA	miRBase	pma-miR-203b-3p	GL476390.1:628592-628613 (+)	22	GUGAAAUGUUUAGGACCACUUG	MIMAT0019514_st	MIMAT0019514	---	---	---
20524020	0.582697	0.813813	-0.231116	-1.17374	1.17374	down	miRNA-4_0	Linum usitatissimum	May 13, 2014	miRNA	miRBase	lus-miR171i	---	21	UUGAGCCGUGCCAAUAUCACG	MIMAT0027224_st	MIMAT0027224	---	---	---
20505820	0.287222	0.287222	0	1	1	-	miRNA-4_0	Medicago truncatula	May 13, 2014	miRNA	miRBase	mtr-miR166c	chr3:33641979-33641999 (-)	21	UCGGACCAGGCUUCAUUCCUC	MIMAT0011067_st	MIMAT0011067	---	mtr-MIR166c // chr3:33641974-33642078 (-) /// mtr-MIR166d // chr3:33642148-33642238 (-)	---
20535647	0.475833	0.475833	0	1	1	-	miRNA-4_0	Homo sapiens	May 13, 2014	stem-loop	miRBase	hsa-mir-889	chr14:101514238-101514316 (+)	79	GUGCUUAAAGAAUGGCUGUCCGUAGUAUGGUCUCUAUAUUUAUGAUGAUUAAUAUCGGACAACCAUUGUUUUAGUAUCC	MI0005540_st	MI0005540	ENST00000553692 // sense // intron // 1 /// OTTHUMT00000414538 // sense // intron // 1	hsa-mir-134 // chr14:101521024-101521096 (+) /// hsa-mir-376c // chr14:101506027-101506092 (+) /// hsa-mir-376a-1 // chr14:101507119-101507186 (+) /// hsa-mir-381 // chr14:101512257-101512331 (+) /// hsa-mir-382 // chr14:101520643-101520718 (+) /// hsa-mir-376b // chr14:101506773-101506872 (+) /// hsa-mir-485 // chr14:101521756-101521828 (+) /// hsa-mir-487a // chr14:101518783-101518862 (+) /// h…	---
20515426	1.06787	0.623028	0.444842	1.36117	1.36117	up	miRNA-4_0	Mus musculus	May 13, 2014	miRNA	miRBase	mmu-miR-3086-3p	chr19:58911686-58911707 (-)	22	CCCAAUGAGCCUACAGUCUAAG	MIMAT0014881_st	MIMAT0014881	---	---	---
20501703	0.79107	0.79107	0	1	1	-	miRNA-4_0	Oryza sativa	May 13, 2014	miRNA	miRBase	osa-miR160f-3p	Chr8:24396953-24396973 (+)	21	GCAUUGAGGGAGUCAUGCAGG	MIMAT0022868_st	MIMAT0022868	---	---	---
20523700	0.180359	0.180359	0	1	1	-	miRNA-4_0	Pongo pygmaeus	May 13, 2014	miRNA	miRBase	ppy-miR-4782	2b:21052475-21052495 (+)	21	UUCUGGAUAUGAAGACAAUCA	MIMAT0024376_st	MIMAT0024376	---	---	---
20520364	5.38172	5.30498	0.07674	1.05463	1.05463	up	miRNA-4_0	Mus musculus	May 13, 2014	miRNA	miRBase	mmu-miR-5110	chr11:85760675-85760699 (-)	25	GGAGGAGGUAGAGGGUGGUGGAAUU	MIMAT0020618_st	MIMAT0020618	ENSMUST00000074875 // antisense // intron // 23 /// ENSMUST00000092821 // antisense // intron // 22 /// ENSMUST00000092822 // antisense // intron // 8 /// ENSMUST00000108061 // antisense // intron // 24 /// ENSMUST00000108062 // antisense // intron // 23 /// ENSMUST00000130343 // antisense // intron // 1 /// ENSMUST00000142596 // antisense // intron // 9 /// ENSMUST00000154396 // antisense // int…	---	---
20533084	0.518339	0.287222	0.231117	1.17374	1.17374	up	miRNA-4_0	Homo sapiens	May 13, 2014	snoRNA	Ensembl	ENSG00000212415	chr15:33262928-33262992 (+)	65	ATACTATGATGTTTGCATAGTTCAGCAGATTGAATTATGAAGAGATCTACCATTTGTCTGGTGTT	ENSG00000212415_st	ENSG00000212415	---	---	---
20537917	0.954387	0.475833	0.478554	1.39335	1.39335	up	miRNA-4_0	Mus musculus	May 13, 2014	stem-loop	miRBase	mmu-mir-7646	chrX:135746716-135746769 (+)	54	ACAAGAGAACUGAUCAGUGCUGAAGUAAUGUCCUCACUGGUCGCUCUCUUUCAC	MI0024984_st	MI0024984	ENSMUST00000096321 // sense // 3UTR // 4 /// ENSMUST00000113144 // sense // intron // 2 /// ENSMUST00000113145 // sense // intron // 3 /// ENSMUST00000113147 // sense // intron // 3 /// ENSMUST00000143034 // sense // intron // 2 /// ENSMUST00000149595 // sense // intron // 3 /// OTTMUST00000045110 // sense // intron // 2 /// OTTMUST00000045111 // sense // intron // 3 /// OTTMUST00000045112 // sen…	---	---
20515266	0.821973	0.821973	0	1	1	-	miRNA-4_0	Herpes Simplex Virus 2	May 13, 2014	miRNA	miRBase	hsv2-miR-H13	---	22	UUAGGGCAAAGUGCGAGCACUG	MIMAT0014700_st	MIMAT0014700	---	---	---
20504100	8.16697	8.41325	-0.24628	-1.18614	1.18614	down	miRNA-4_0	Fugu rubripes	May 13, 2014	miRNA	miRBase	fru-miR-125a	HE602546.1:9423654-9423675 (+)	22	UCCCUGAGACCCUUAACCUGUG	MIMAT0003081_st	MIMAT0003081	---	---	microcosm // ENSGACT00000000006 // FAM83C /// microcosm // ENSGACT00000000019 // DOCK3 /// microcosm // ENSGACT00000000082 // IQSEC1 /// microcosm // ENSGACT00000000097 // PHF14 /// microcosm // ENSGACT00000000111 // --- /// microcosm // ENSGACT00000000155 // --- /// microcosm // ENSGACT00000000160 // --- /// microcosm // ENSGACT00000000164 // --- /// microcosm // ENSGACT00000000186 // --- /// mi…
20505029	0.582697	0.582697	0	1	1	-	miRNA-4_0	Bombyx mori	May 13, 2014	miRNA	miRBase	bmo-miR-263b-5p	nscaf2943:1531348-1531368 (+)	21	CUUGGCACUGGGAGAAUUCAC	MIMAT0004199_st	MIMAT0004199	---	---	---
20509681	1.22094	0.683683	0.537257	1.45121	1.45121	up	miRNA-4_0	Pan troglodytes	May 13, 2014	miRNA	miRBase	ptr-miR-873	9:29239836-29239856 (-)	21	GCAGGAACUUGUGAGUCUCCU	MIMAT0008324_st	MIMAT0008324	ENSPTRT00000063656 // sense // exon // 1	---	---
20514875	7.15391	6.94147	0.21244	1.15865	1.15865	up	miRNA-4_0	Culex quinquefasciatus	May 13, 2014	miRNA	miRBase	cqu-miR-210-3p	supercont3.549:157657-157679 (-)	23	CUUGUGCGUGUGACAACGGCUAU	MIMAT0014397_st	MIMAT0014397	---	---	---
20534712	1.06125	1.32193	-0.26068	-1.19804	1.19804	down	miRNA-4_0	Rattus norvegicus	May 13, 2014	stem-loop	miRBase	rno-mir-148b	7:142195694-142195790 (+)	97	CAGGCACUCUUAGCAUUUGAGGUGAAGUUCUGUUAUACACUCAGGCUGUGGCUCUGAAAGUCAGUGCAUCACAGAACUUUGUCUCGAAAGCUUUCUA	MI0000616_st	MI0000616	---	---	---
20530421	0.377519	1.11675	-0.739231	-1.66929	1.66929	down	miRNA-4_0	Linum usitatissimum	May 13, 2014	miRNA	miRBase	lus-miR398d	---	21	UGUGUUCUCAGGUCACCCCUC	MIMAT0031859_st	MIMAT0031859	---	---	---
20518728	0.616796	0.616796	0	1	1	-	miRNA-4_0	Citrus sinensis	May 13, 2014	miRNA	miRBase	csi-miR159	---	21	UUUGGAUUGAAGGGAGCUCUA	MIMAT0018450_st	MIMAT0018450	---	---	---
20522481	3.31311	3.71196	-0.39885	-1.31846	1.31846	down	miRNA-4_0	Glycine max	May 13, 2014	miRNA	miRBase	gma-miR156p	chr11:453282-453302 (-)	21	UUGACAGAAGAAAGGGAGCAC	MIMAT0023196_st	MIMAT0023196	---	---	---
20509193	0.582697	0.582697	0	1	1	-	miRNA-4_0	Brassica rapa	May 13, 2014	miRNA	miRBase	bra-miR1885a	---	22	CAUCAAUGAAAGGUAUGAUUCC	MIMAT0009213_st	MIMAT0009213	---	---	---
20536244	0.836754	1.06787	-0.231116	-1.17374	1.17374	down	miRNA-4_0	Homo sapiens	May 13, 2014	stem-loop	miRBase	hsa-mir-3150a	chr8:96085142-96085221 (+)	80	GGGAAGCAGGCCAACCUCGACGAUCUCCUCAGCACCUGAACGCCAAGGCUGGGGAGAUCCUCGAGGUUGGCCUGCUUUCC	MI0014177_st	MI0014177	ENST00000286687 // sense // intron // 9 /// ENST00000501164 // antisense // exon // 1 /// ENST00000517864 // antisense // intron // 1 /// ENST00000518598 // antisense // intron // 3 /// ENST00000520757 // sense // intron // 9 /// ENST00000523184 // sense // intron // 1 /// ENST00000580142 // antisense // exon // 1 /// OTTHUMT00000379662 // antisense // exon // 1 /// OTTHUMT00000379663 // antisens…	hsa-mir-3150a // chr8:96085142-96085221 (+) /// hsa-mir-3150b // chr8:96085139-96085224 (-)	---
20511411	0.450136	0.697574	-0.247438	-1.1871	1.1871	down	miRNA-4_0	Branchiostoma floridae	May 13, 2014	miRNA	miRBase	bfl-miR-19-3p	Bf_V2_167:3476287-3476308 (-)	22	GUUUUGCAGGUUUGCAUCCAGA	MIMAT0010011_st	MIMAT0010011	---	---	---
20506531	0.361947	1.05423	-0.692283	-1.61584	1.61584	down	miRNA-4_0	Rattus norvegicus	May 13, 2014	miRNA	miRBase	rno-miR-434-3p	6:134186309-134186330 (+)	22	UUUGAACCAUCACUCGACUCCU	MIMAT0005315_st	MIMAT0005315	ENSRNOT00000005908 // antisense // intron // 6 /// ENSRNOT00000006054 // antisense // intron // 6	rno-mir-337 // 6:134176751-134176847 (+) /// rno-mir-127 // 6:134184312-134184408 (+) /// rno-mir-136 // 6:134186977-134187058 (+) /// rno-mir-431 // 6:134182307-134182420 (+) /// rno-mir-433 // 6:134183216-134183308 (+) /// rno-mir-540 // 6:134177033-134177116 (+) /// rno-mir-434 // 6:134186260-134186340 (+) /// rno-mir-665 // 6:134177288-134177381 (+) /// rno-mir-3543 // 6:134186227-134186341 (…	microcosm // ENSRNOT00000000083 // Tmed5 /// microcosm // ENSRNOT00000000129 // RGD1306866_predicted /// microcosm // ENSRNOT00000000146 // RGD1304696 /// microcosm // ENSRNOT00000000206 // Ep300 /// microcosm // ENSRNOT00000000327 // Foxo3a_predicted /// microcosm // ENSRNOT00000000468 // Slc35f1 /// microcosm // ENSRNOT00000000492 // Crebl1 /// microcosm // ENSRNOT00000000527 // Tap2 /// microc…
20522280	0.698255	0.2879	0.410355	1.32901	1.32901	up	miRNA-4_0	Oryzias latipes	May 13, 2014	miRNA	miRBase	ola-miR-144	14:21443548-21443569 (+)	22	AGGAUAUCAUCUUAUACUGUAA	MIMAT0022626_st	MIMAT0022626	---	---	---
20521031	0.952313	0.21308	0.739233	1.66929	1.66929	up	miRNA-4_0	Ascaris suum	May 13, 2014	miRNA	miRBase	asu-miR-239-3p	---	21	UACCUUGGCUAGGUGCAACGC	MIMAT0021522_st	MIMAT0021522	---	---	---
20512080	1.06125	0.582697	0.478553	1.39335	1.39335	up	miRNA-4_0	Caenorhabditis remanei	May 13, 2014	miRNA	miRBase	crm-miR-64d-3p	Crem_Contig41:72541-72562 (+)	22	CUGUUACCUGAGGUGUCAUGGC	MIMAT0011594_st	MIMAT0011594	---	crm-mir-64c // Crem_Contig41:72317-72434 (+) /// crm-mir-64d // Crem_Contig41:72472-72586 (+) /// crm-mir-64e // Crem_Contig41:72615-72729 (+) /// crm-mir-64a // Crem_Contig41:71965-72073 (+) /// crm-mir-66 // Crem_Contig41:72081-72200 (+) /// crm-mir-64b // Crem_Contig41:72225-72316 (+) /// crm-mir-7613 // Crem_Contig41:71834-71894 (+)	---
20506089	0.599552	1.04439	-0.444838	-1.36116	1.36116	down	miRNA-4_0	Drosophila melanogaster	May 13, 2014	miRNA	miRBase	dme-miR-1002-5p	2L:13747660-13747683 (-)	24	UUAAGUAGUGGAUACAAAGGGCGA	MIMAT0005483_st	MIMAT0005483	---	dme-mir-1002 // 2L:13747609-13747697 (-) /// dme-mir-968 // 2L:13747748-13747839 (-)	---
20527042	1.46727	1.17659	0.29068	1.22322	1.22322	up	miRNA-4_0	Mus musculus	May 13, 2014	miRNA	miRBase	mmu-miR-7213-5p	chr15:79999007-79999026 (-)	20	ACUGGGUCUCUUGAGGUAGC	MIMAT0028394_st	MIMAT0028394	ENSMUST00000000500 // sense // intron // 5	---	---
20522525	0.172342	0.172342	0	1	1	-	miRNA-4_0	Glycine max	May 13, 2014	miRNA	miRBase	gma-miR171u	chr8:921806-921826 (-)	21	UGAUUGAGCCGUGCCAAUAUC	MIMAT0023240_st	MIMAT0023240	---	---	---
20514472	0.698255	0.698255	0	1	1	-	miRNA-4_0	Zea mays	May 13, 2014	miRNA	miRBase	zma-miR1432-3p	chr7:160445193-160445214 (-)	22	GGGUGUCAUCUCGCCUGAAGCA	MIMAT0015366_st	MIMAT0015366	---	---	---
20500367	4.44569	5.35787	-0.91218	-1.88189	1.88189	down	miRNA-4_0	Mus musculus	May 13, 2014	miRNA	miRBase	mmu-miR-183-5p	chr6:30169711-30169732 (-)	22	UAUGGCACUGGUAGAAUUCACU	MIMAT0000212_st	MIMAT0000212	---	mmu-mir-182 // chr6:30165918-30165992 (-) /// mmu-mir-183 // chr6:30169668-30169737 (-) /// mmu-mir-96 // chr6:30169446-30169551 (-)	MTI // --- // Taok1 /// microcosm // ENSMUST00000000129 // Fert2 /// microcosm // ENSMUST00000000310 // Pemt /// microcosm // ENSMUST00000000419 // Lck /// microcosm // ENSMUST00000000755 // Sult5a1 /// microcosm // ENSMUST00000000881 // Bcl11a /// microcosm // ENSMUST00000000925 // Smarcb1 /// microcosm // ENSMUST00000000985 // Oxa1l /// microcosm // ENSMUST00000001178 // Mcm3ap /// microcosm //…
20509198	0.813813	1.06125	-0.247437	-1.1871	1.1871	down	miRNA-4_0	Arabidopsis thaliana	May 13, 2014	miRNA	miRBase	ath-miR1888a	chr5:7168879-7168899 (+)	21	UAAGUUAAGAUUUGUGAAGAA	MIMAT0007855_st	MIMAT0007855	---	---	MTI // --- // AT5G08310
20528203	0.582697	0.582697	0	1	1	-	miRNA-4_0	Ictalurus punctatus	May 13, 2014	miRNA	miRBase	ipu-miR-29b	---	24	GCUGAAUUCAGAUGGUGCCAUAGA	MIMAT0029493_st	MIMAT0029493	---	---	---
20517470	0.698255	0.698255	0	1	1	-	miRNA-4_0	Ciona intestinalis	May 13, 2014	miRNA	miRBase	cin-miR-4100-3p	7q:5166716-5166737 (-)	22	AAUCAUUAGAUGAAAACUCACG	MIMAT0016685_st	MIMAT0016685	---	---	---
20516802	0.798093	0.632127	0.165966	1.12192	1.12192	up	miRNA-4_0	Pongo pygmaeus	May 13, 2014	miRNA	miRBase	ppy-miR-937	8:152189704-152189725 (-)	22	UUCCGCGCUCUGACUCUCUGCC	MIMAT0016137_st	MIMAT0016137	---	---	---
20501482	0.105925	0.649113	-0.543188	-1.45719	1.45719	down	miRNA-4_0	Rattus norvegicus	May 13, 2014	miRNA	miRBase	rno-miR-153-5p	6:144521050-144521072 (+)	23	GUCAUUUUUGUGAUGUUGCAGCU	MIMAT0017135_st	MIMAT0017135	ENSRNOT00000042973 // antisense // exon // 4	---	---
20536643	0.698255	0.698255	0	1	1	-	miRNA-4_0	Homo sapiens	May 13, 2014	stem-loop	miRBase	hsa-mir-3938	chr3:55886520-55886622 (-)	103	AGGAAUUUUUAACCCGAUCACUAGAUUAUCUACAAGGGAAUUUUUUUUUAAUUUAAAAAAUUCCCUUGUAGAUAACCCGGUGGUCAGGUUGGAUGGCUCCAUG	MI0016594_st	MI0016594	ENST00000288221 // sense // intron // 14 /// ENST00000460849 // sense // intron // 14 /// ENST00000492584 // sense // intron // 11 /// OTTHUMT00000350884 // sense // intron // 14 /// OTTHUMT00000350953 // sense // intron // 14 /// OTTHUMT00000350954 // sense // intron // 11	---	---
20529701	0.591391	0.591391	0	1	1	-	miRNA-4_0	Solanum tuberosum	May 13, 2014	miRNA	miRBase	stu-miR8034	JH137935.1:1256971-1256992 (-)	22	UAUGACAAACACUGCAAAAACU	MIMAT0030944_st	MIMAT0030944	---	---	---
20521574	0.40278	0.583375	-0.180595	-1.13335	1.13335	down	miRNA-4_0	Anolis carolinensis	May 13, 2014	miRNA	miRBase	aca-miR-5436-5p	4:151844946-151844967 (+)	22	AGCUCGCUGGCAGAGACUUUCU	MIMAT0022057_st	MIMAT0022057	---	---	---
20510103	11.4231	11.4275	-0.0044	-1.00305	1.00305	down	miRNA-4_0	Drosophila persimilis	May 13, 2014	miRNA	miRBase	dpe-let-7	scaffold_1:5116244-5116264 (+) /// scaffold_2335:2170-2190 (+)	21	UGAGGUAGUAGGUUGUAUAGU	MIMAT0008699_st	MIMAT0008699	---	dpe-mir-100-2 // scaffold_2335:1258-1339 (+) /// dpe-mir-125-3 // scaffold_2335:2521-2630 (+) /// dpe-let-7-2 // scaffold_2335:2160-2236 (+)	---
20504108	5.48	6.31894	-0.83894	-1.78874	1.78874	down	miRNA-4_0	Fugu rubripes	May 13, 2014	miRNA	miRBase	fru-miR-183	HE602552.1:5208055-5208077 (-)	23	UAUGGCACUGGUAGAAUUCACUG	MIMAT0003089_st	MIMAT0003089	---	fru-mir-183 // HE602552.1:5208013-5208082 (-) /// fru-mir-96 // HE602552.1:5207770-5207871 (-) /// fru-mir-182 // HE602552.1:5207530-5207601 (-)	microcosm // ENSGACT00000000107 // RPA3 /// microcosm // ENSGACT00000000134 // ARHGEF4 /// microcosm // ENSGACT00000000148 // --- /// microcosm // ENSGACT00000000162 // --- /// microcosm // ENSGACT00000000165 // --- /// microcosm // ENSGACT00000000219 // C5orf24 /// microcosm // ENSGACT00000000284 // DBX1 /// microcosm // ENSGACT00000000286 // DBX1 /// microcosm // ENSGACT00000000298 // SULF2 ///…
20535150	0.59994	0.796569	-0.196629	-1.14602	1.14602	down	miRNA-4_0	Homo sapiens	May 13, 2014	stem-loop	miRBase	hsa-mir-496	chr14:101526910-101527011 (+)	102	CCCAAGUCAGGUACUCGAAUGGAGGUUGUCCAUGGUGUGUUCAUUUUAUUUAUGAUGAGUAUUACAUGGCCAAUCUCCUUUCGGUACUCAAUUCUUCUUGGG	MI0003136_st	MI0003136	---	hsa-mir-134 // chr14:101521024-101521096 (+) /// hsa-mir-154 // chr14:101526092-101526175 (+) /// hsa-mir-369 // chr14:101531935-101532004 (+) /// hsa-mir-377 // chr14:101528387-101528455 (+) /// hsa-mir-382 // chr14:101520643-101520718 (+) /// hsa-mir-409 // chr14:101531637-101531715 (+) /// hsa-mir-412 // chr14:101531784-101531874 (+) /// hsa-mir-410 // chr14:101532249-101532328 (+) /// hsa-mir…	---
20517003	0.501095	0.681689	-0.180594	-1.13335	1.13335	down	miRNA-4_0	Arachis hypogaea	May 13, 2014	miRNA	miRBase	ahy-miR3516	---	21	GCUGGGUGAUAUUGACAGAAG	MIMAT0016342_st	MIMAT0016342	---	---	---
20537542	0.872818	1.08654	-0.213722	-1.15968	1.15968	down	miRNA-4_0	Homo sapiens	May 13, 2014	stem-loop	miRBase	hsa-mir-6799	chr19:50295123-50295191 (+)	69	GAGGAGGGGAGGUGUGCAGGGCUGGGGUCACUGACUCUGCUUCCCCUGCCCUGCAUGGUGUCCCCACAG	MI0022644_st	MI0022644	ENST00000354293 // sense // intron // 4 /// ENST00000359032 // sense // intron // 4 /// ENST00000597774 // sense // intron // 3 /// ENST00000600199 // sense // intron // 4 /// OTTHUMT00000465806 // sense // intron // 4 /// OTTHUMT00000465807 // sense // intron // 4 /// OTTHUMT00000465809 // sense // intron // 4 /// OTTHUMT00000465810 // sense // intron // 3	---	---
20507627	0.368969	0.582697	-0.213728	-1.15968	1.15968	down	miRNA-4_0	Oryza sativa	May 13, 2014	miRNA	miRBase	osa-miR444f	---	21	UGCAGUUGUUGCCUCAAGCUU	MIMAT0005976_st	MIMAT0005976	---	---	---
20501425	7.97898	8.19421	-0.21523	-1.16089	1.16089	down	miRNA-4_0	Rattus norvegicus	May 13, 2014	miRNA	miRBase	rno-miR-106b-3p	12:17608391-17608412 (-)	22	CCGCACUGUGGGUACUUGCUGC	MIMAT0004727_st	MIMAT0004727	---	rno-mir-25 // 12:17607970-17608053 (-) /// rno-mir-93 // 12:17608173-17608259 (-) /// rno-mir-106b // 12:17608382-17608463 (-)	microcosm // ENSRNOT00000000078 // Ppp2r5a_predicted /// microcosm // ENSRNOT00000000123 // RGD1565675_predicted /// microcosm // ENSRNOT00000000271 // --- /// microcosm // ENSRNOT00000000275 // RGD1304869_predicted /// microcosm // ENSRNOT00000000304 // RGD1563384_predicted /// microcosm // ENSRNOT00000000426 // LOC619393 /// microcosm // ENSRNOT00000000446 // Ddx50 /// microcosm // ENSRNOT00000…
20534647	1.01058	0.633361	0.377219	1.29884	1.29884	up	miRNA-4_0	Mus musculus	May 13, 2014	stem-loop	miRBase	mmu-mir-200a	chr4:156054896-156054985 (-)	90	CUGGGCCUCUGUGGGCAUCUUACCGGACAGUGCUGGAUUUCUUGGCUUGACUCUAACACUGUCUGGUAACGAUGUUCAAAGGUGACCCAC	MI0000554_st	MI0000554	ENSMUST00000097731 // sense // intron // 1 /// ENSMUST00000138361 // sense // intron // 1 /// OTTMUST00000025771 // sense // intron // 1 /// OTTMUST00000031955 // sense // intron // 1	mmu-mir-200b // chr4:156055681-156055750 (-) /// mmu-mir-200a // chr4:156054896-156054985 (-) /// mmu-mir-429 // chr4:156053905-156053987 (-)	---
20521639	0.362837	0.58883	-0.225993	-1.16958	1.16958	down	miRNA-4_0	Phaeodactylum tricornutum	May 13, 2014	miRNA	miRBase	pti-miR5479	---	22	GACGAUGAUUAAGAUUGGAAAG	MIMAT0022112_st	MIMAT0022112	---	---	---
20536850	0.656838	0.837432	-0.180594	-1.13335	1.13335	down	miRNA-4_0	Homo sapiens	May 13, 2014	stem-loop	miRBase	hsa-mir-3978	chrX:109325346-109325446 (+)	101	UCAGUGGAAAGCAUGCAUCCAGGGUGUGGAGCCAAAAUUAGAAGGGCCAAAAUUCUACCUGGCCCACUACCACAGCAACCUUGGGCAUCGUUUUCUUUUGA	MI0016996_st	MI0016996	ENST00000288381 // sense // intron // 2 /// ENST00000372068 // sense // intron // 3 /// ENST00000372072 // sense // intron // 2 /// ENST00000372073 // sense // intron // 3 /// ENST00000461715 // sense // intron // 2 /// OTTHUMT00000057896 // sense // intron // 2 /// OTTHUMT00000057898 // sense // intron // 3 /// OTTHUMT00000057901 // sense // intron // 2	---	---
20535895	0.368969	0.582697	-0.213728	-1.15968	1.15968	down	miRNA-4_0	Homo sapiens	May 13, 2014	stem-loop	miRBase	hsa-mir-1275	chr6:33967749-33967828 (-)	80	CCUCUGUGAGAAAGGGUGUGGGGGAGAGGCUGUCUUGUGUCUGUAAGUAUGCCAAACUUAUUUUCCCCAAGGCAGAGGGA	MI0006415_st	MI0006415	---	---	---
20513876	5.42211	5.78314	-0.36103	-1.28434	1.28434	down	miRNA-4_0	Equus caballus	May 13, 2014	miRNA	miRBase	eca-miR-200c	chr6:34423122-34423144 (+)	23	UAAUACUGCCGGGUAAUGAUGGA	MIMAT0012974_st	MIMAT0012974	ENSECAT00000027401 // sense // exon // 1	eca-mir-141 // chr6:34423490-34423561 (+) /// eca-mir-200c // chr6:34423081-34423144 (+)	---
20523945	0.172342	0.172342	0	1	1	-	miRNA-4_0	Linum usitatissimum	May 13, 2014	miRNA	miRBase	lus-miR171e	---	21	UGAUUGAGCCGUGCCAAUAUC	MIMAT0027149_st	MIMAT0027149	---	---	---
20504002	0.368969	0.582697	-0.213728	-1.15968	1.15968	down	miRNA-4_0	Fugu rubripes	May 13, 2014	miRNA	miRBase	fru-miR-218b	HE602540.1:8551478-8551499 (-)	22	UUGUGCUUGAUCUAACCAUGCA	MIMAT0002985_st	MIMAT0002985	---	---	microcosm // ENSGACT00000000078 // RAF1 /// microcosm // ENSGACT00000000254 // KCND3 /// microcosm // ENSGACT00000000260 // --- /// microcosm // ENSGACT00000000286 // DBX1 /// microcosm // ENSGACT00000000456 // SGMS2 /// microcosm // ENSGACT00000000468 // TFEB /// microcosm // ENSGACT00000000474 // RASGRF2 /// microcosm // ENSGACT00000000494 // DYRK3 /// microcosm // ENSGACT00000000575 // --- ///…
20504745	2.8757	3.63251	-0.75681	-1.68975	1.68975	down	miRNA-4_0	Mus musculus	May 13, 2014	miRNA	miRBase	mmu-miR-500-3p	chrX:7237695-7237716 (-)	22	AAUGCACCUGGGCAAGGGUUCA	MIMAT0003507_st	MIMAT0003507	ENSMUST00000115746 // sense // intron // 3 /// ENSMUST00000128319 // sense // intron // 2 /// ENSMUST00000132126 // sense // intron // 3 /// OTTMUST00000039775 // sense // intron // 2 /// OTTMUST00000039776 // sense // intron // 3 /// OTTMUST00000039777 // sense // intron // 3	mmu-mir-362 // chrX:7241982-7242046 (-) /// mmu-mir-500 // chrX:7237683-7237774 (-) /// mmu-mir-501 // chrX:7241243-7241351 (-)	microcosm // ENSMUST00000000574 // Adora3 /// microcosm // ENSMUST00000000717 // Tcl1b5 /// microcosm // ENSMUST00000000718 // Tcl1b4 /// microcosm // ENSMUST00000000925 // Smarcb1 /// microcosm // ENSMUST00000001002 // Heatr6 /// microcosm // ENSMUST00000001122 // Slc13a2 /// microcosm // ENSMUST00000001172 // Ankrd39 /// microcosm // ENSMUST00000001226 // Sh3bp1 /// microcosm // ENSMUST00000001…
20514413	0.386214	0.59994	-0.213726	-1.15968	1.15968	down	miRNA-4_0	Zea mays	May 13, 2014	miRNA	miRBase	zma-miR395e-3p	chr2:6331766-6331786 (-)	21	GUGAAGUGUUUGGGGGAACUC	MIMAT0014002_st	MIMAT0014002	---	zma-MIR395b // chr2:6332742-6332855 (-) /// zma-MIR395a // chr2:6333397-6333545 (-) /// zma-MIR395e // chr2:6331765-6331849 (-) /// zma-MIR395f // chr2:6322300-6322369 (-) /// zma-MIR395g // chr2:6322460-6322525 (-) /// zma-MIR395h // chr2:6332583-6332667 (-) /// zma-MIR395i // chr2:6331942-6332011 (-)	---
20521468	0.221482	0.418111	-0.196629	-1.14602	1.14602	down	miRNA-4_0	Anolis carolinensis	May 13, 2014	miRNA	miRBase	aca-miR-375-3p	1:87863754-87863775 (-)	22	UUUGUUCGUUCGGCUCGCGUUA	MIMAT0021951_st	MIMAT0021951	---	---	---
20522650	0.796569	0.386214	0.410355	1.32901	1.32901	up	miRNA-4_0	Haemonchus contortus	May 13, 2014	miRNA	miRBase	hco-miR-5909	---	22	UCUGCAACUCUUCAUUCUUGUC	MIMAT0023365_st	MIMAT0023365	---	---	---
20500553	0.484528	0.698255	-0.213727	-1.15968	1.15968	down	miRNA-4_0	Caenorhabditis elegans	May 13, 2014	miRNA	miRBase	cel-miR-261	II:5969098-5969116 (+)	19	UAGCUUUUUAGUUUUCACG	MIMAT0000316_st	MIMAT0000316	B0034.4 // antisense // 5UTR // 1 /// B0034.6 // sense // exon // 1	---	MTI // --- // K08F8.1 /// microcosm // AH6.10 // sra-6 /// microcosm // B0024.14a // crm-1 /// microcosm // B0024.14b // crm-1 /// microcosm // B0024.14d // crm-1 /// microcosm // B0252.4a // cyn-10 /// microcosm // B0252.4b // cyn-10 /// microcosm // B0303.4.2 // B0303.4 /// microcosm // B0365.6.1 // clec-41 /// microcosm // B0365.6.2 // clec-41 /// microcosm // B0365.6.3 // clec-41 /// microcos…
20508447	0.845449	0.845449	0	1	1	-	miRNA-4_0	Macaca mulatta	May 13, 2014	miRNA	miRBase	mml-miR-184	7:58339763-58339784 (+)	22	UGGACGGAGAACUGAUAAGGGU	MIMAT0006218_st	MIMAT0006218	---	---	---
20512540	2.87572	2.0853	0.79042	1.72958	1.72958	up	miRNA-4_0	Bos taurus	May 13, 2014	miRNA	miRBase	bta-miR-2467-3p	chr8:1172032-1172054 (-)	23	GAGGGCAGUGAGGCUCAGGGCUG	MIMAT0012057_st	MIMAT0012057	---	---	---
20511511	0.172342	0.813813	-0.641471	-1.55992	1.55992	down	miRNA-4_0	Anopheles gambiae	May 13, 2014	miRNA	miRBase	aga-miR-929	2R:38819450-38819470 (-)	21	CUCCCUAACGGAGUCAGAUUG	MIMAT0010101_st	MIMAT0010101	---	---	---
20516708	1.78406	1.90458	-0.12052	-1.08713	1.08713	down	miRNA-4_0	Pongo pygmaeus	May 13, 2014	miRNA	miRBase	ppy-miR-598	8:8862517-8862538 (+)	22	UACGUCAUCGUUGUCAUCGUCA	MIMAT0016040_st	MIMAT0016040	---	---	---
20520317	0.304465	0.501095	-0.19663	-1.14602	1.14602	down	miRNA-4_0	Oryza sativa	May 13, 2014	miRNA	miRBase	osa-miR5079a	Chr10:10916069-10916090 (-)	22	UUUGGAUCUGUUAUUUUGGUAU	MIMAT0020578_st	MIMAT0020578	---	---	---
20519397	0.881367	0.881367	0	1	1	-	miRNA-4_0	Oryza sativa	May 13, 2014	miRNA	miRBase	osa-miR812n-3p	Chr8:14108083-14108106 (-)	24	ACGGAAAAUCAUGGCUGCACUUAA	MIMAT0019680_st	MIMAT0019680	---	---	---
20520914	0.698255	0.698255	0	1	1	-	miRNA-4_0	Rhipicephalus microplus	May 13, 2014	miRNA	miRBase	rmi-miR-5334	---	28	UGUUGGUUCAUCACCACCAGUCGGUGUG	MIMAT0021407_st	MIMAT0021407	---	---	---
20525547	1.26185	1.6722	-0.41035	-1.32901	1.32901	down	miRNA-4_0	Homo sapiens	May 13, 2014	miRNA	miRBase	hsa-miR-6793-5p	chr19:10939654-10939675 (+)	22	UGUGGGUUCUGGGUUGGGGUGA	MIMAT0027486_st	MIMAT0027486	ENST00000314646 // sense // intron // 18 /// ENST00000355667 // sense // intron // 18 /// ENST00000359692 // sense // intron // 17 /// ENST00000389253 // sense // intron // 18 /// ENST00000408974 // sense // intron // 17 /// ENST00000585892 // sense // intron // 18 /// ENST00000590806 // sense // intron // 4 /// ENST00000593203 // sense // intron // 2 /// OTTHUMT00000452590 // sense // intron // …	---	---
20509719	0.591391	0.394763	0.196628	1.14602	1.14602	up	miRNA-4_0	Tribolium castaneum	May 13, 2014	miRNA	miRBase	tca-miR-8-5p	chrLG9:12695045-12695066 (-)	22	CAUCUUACCGGGCAGCAUUAGA	MIMAT0019100_st	MIMAT0019100	---	---	---
20534857	0.493078	0.493078	0	1	1	-	miRNA-4_0	Homo sapiens	May 13, 2014	stem-loop	miRBase	hsa-mir-379	chr14:101488403-101488469 (+)	67	AGAGAUGGUAGACUAUGGAACGUAGGCGUUAUGAUUUCUGACCUAUGUAACAUGGUCCACUAACUCU	MI0000787_st	MI0000787	ENST00000362218 // sense // exon // 1	hsa-mir-299 // chr14:101490131-101490193 (+) /// hsa-mir-379 // chr14:101488403-101488469 (+) /// hsa-mir-380 // chr14:101491354-101491414 (+) /// hsa-mir-323a // chr14:101492069-101492154 (+) /// hsa-mir-329-1 // chr14:101493122-101493201 (+) /// hsa-mir-329-2 // chr14:101493437-101493520 (+) /// hsa-mir-494 // chr14:101495971-101496051 (+) /// hsa-mir-411 // chr14:101489662-101489757 (+) /// hs…	---
20524850	0.591391	1.09951	-0.508119	-1.42219	1.42219	down	miRNA-4_0	Pseudorabies virus	May 13, 2014	miRNA	miRBase	prv-miR-LLT3	---	22	CGCACACGCCCCUCUCGCGCAC	MIMAT0025306_st	MIMAT0025306	---	---	---
20508833	0.475833	0.954387	-0.478554	-1.39335	1.39335	down	miRNA-4_0	Macaca mulatta	May 13, 2014	miRNA	miRBase	mml-miR-924	18:32600912-32600931 (-)	20	AGAGUCUUGUGUUGUCUUGC	MIMAT0006534_st	MIMAT0006534	---	---	---
20532611	0.287222	0.287222	0	1	1	-	miRNA-4_0	Homo sapiens	May 13, 2014	CDBox	snoRNABase	14qII-5	chr14:101421707-101421775 (+)	69	TGGATTGATGATGACCACTGGTGGCCTATGAGTCATACAATGAATACGTGTCTAGAACTCTGAGGTCCA	14qII-5_x_st	14qII-5	---	---	---
20505650	0.368969	0.582697	-0.213728	-1.15968	1.15968	down	miRNA-4_0	Bos taurus	May 13, 2014	miRNA	miRBase	bta-let-7a-3p	chr5:117119436-117119456 (+)	21	CUAUACAAUCUACUGUCUUUC	MIMAT0004330_st	MIMAT0004330	---	bta-let-7a-3 // chr5:117119385-117119458 (+) /// bta-let-7b // chr5:117120185-117120265 (+) /// bta-mir-2443 // chr5:117119640-117119712 (+) /// bta-mir-3596 // chr5:117120188-117120270 (-)	microcosm // ENSBTAT00000000013 // LOC531278 /// microcosm // ENSBTAT00000000136 // XR_028150.1 /// microcosm // ENSBTAT00000000144 // IF4A1_BOVIN /// microcosm // ENSBTAT00000000188 // Q0VBW7_BOVIN /// microcosm // ENSBTAT00000000194 // ASZ1_BOVIN /// microcosm // ENSBTAT00000000201 // LOC540766 /// microcosm // ENSBTAT00000000254 // NP_001069828.1 /// microcosm // ENSBTAT00000000322 // LOC51288…
20522832	1.27682	1.01576	0.26106	1.19836	1.19836	up	miRNA-4_0	Apis mellifera	May 13, 2014	miRNA	miRBase	ame-miR-6001-5p	Group13.6:502743-502764 (-)	22	GUAGGUAACGACUGAUGGGAAC	MIMAT0023541_st	MIMAT0023541	---	---	---
20511233	0.582697	0.582697	0	1	1	-	miRNA-4_0	Canis familiaris	May 13, 2014	miRNA	miRBase	cfa-miR-10b	chr36:19958932-19958953 (+)	22	CCCUGUAGAACCGAAUUUGUGU	MIMAT0009837_st	MIMAT0009837	---	---	---
[truncated: 35,145 more rows]

## Sheet: Differential Data
			Fold Change				Annotation
[truncated: 90 more rows]
